# Supplementary material for: Polycomb Repressive Complex 2 is essential for development and maintenance of a functional TEC compartment
Source: Sci Rep. 2018 Sep 25;8:14335. doi: 10.1038/s41598-018-32729-z (PMC6156232; doi:10.1038/s41598-018-32729-z)
Supplement: Supplementary file 2 — Table S1 [file 41598_2018_32729_MOESM2_ESM.xlsx]

## Sheet: Sheet1
gene	log2ratio	pvalue	FDR
1190003K10Rik	12.9841	0	0
Abca1	2.84366	0	0
Actn3	-2.69584	0	0
Adh1	4.91438	0	0
Alms1-ps2	5.5331	0	0
Ank	4.09456	0	0
Anxa1	2.99804	0	0
Arhgap28	3.76263	0	0
Atf3	4.67523	0	0
Atp7b	-3.6931	0	0
AU023762	7.81281	9.32727699043562e-311	0
B2m	-2.56115	0	0
Bend4	3.11639	0	0
Btg2	2.96757	0	0
Cacna1e	5.19496	0	0
Cacna2d3	7.22714	0	0
Capn1	-2.47635	0	0
Ccl25	-2.86493	0	0
Cd24a	2.6217	0	0
Cd74	-3.26095	0	0
Cdh8	-3.23706	0	0
Cntnap3	7.89432	0	0
Col23a1	5.1638	0	0
Cps1	-5.75458	0	0
Cstb	-3.15074	0	0
Ctsl	-2.99257	0	0
Cxcl10	-4.56234	0	0
Cyr61	3.89864	0	0
D430041D05Rik	3.5185	0	0
Dnah9	-4.48093	0	0
Ece1	2.88077	0	0
Ednrb	-2.664	0	0
Emilin3	3.37973	0	0
Emp1	2.94628	0	0
Fbxo32	2.71376	0	0
Fgf14	-2.922	0	0
Fgf9	3.99289	0	0
Flnc	4.47051	0	0
Fos	3.91377	0	0
Fzd3	1.87243	0	0
Gpc3	2.58012	0	0
Gper1	-5.16662	0	0
H19	3.07901	0	0
H2-Aa	-3.19041	0	0
H2-Ab1	-2.40408	9.83135215327233e-312	0
H2-Eb1	-3.21487	0	0
H2-K1	-3.05033	0	0
Has3	2.96908	0	0
Hgsnat	-2.5684	0	0
Hhip	-4.49917	0	0
Id2	3.47067	0	0
Igf2	3.46629	0	0
Igfbp4	3.90863	0	0
Igfbp5	5.22329	0	0
Itih5	3.77303	0	0
Jun	2.23528	0	0
Kcnh1	2.43881	0	0
Krt17	-4.37594	0	0
Krt18	-3.20056	0	0
Krt5	-3.48404	0	0
Krt8	-2.77531	0	0
Lmo4	2.78839	0	0
Lox	2.71602	0	0
Mtus1	2.09806	0	0
Myh11	-4.34047	0	0
Ndrg3	-2.55137	0	0
Neu2	-9.82678	0	0
Nr4a1	3.65673	0	0
Oma1	-2.32301	0	0
Pds5b	-2.16865	0	0
Pkhd1l1	-2.49328	0	0
Pla2g7	5.43108	0	0
Plekho1	3.39139	0	0
Plod2	2.72854	0	0
Ppp1r27	-4.78983	0	0
Ppp1r9a	2.71579	0	0
Prkcb	4.66279	0	0
Psmb11	-3.68018	0	0
Psmb9	-3.45796	0	0
Ptprq	-5.95953	0	0
Rasa2	2.6579	0	0
Rassf5	-2.86791	0	0
Rnase4	2.7024	0	0
Rora	3.11044	0	0
S100a14	-3.34624	0	0
Scn3b	4.04536	0	0
Sema3a	3.30893	0	0
Sema5a	3.76904	0	0
Serpina3g	-2.79376	0	0
Skint10	-8.45026	0	0
Slc2a13	-4.53261	0	0
Slc9a2	-5.55199	0	0
Sorcs1	6.07011	0	0
Sox11	6.90519	0	0
Srgn	-4.34386	0	0
Stat1	-2.16769	0	0
Stmn2	-2.65875	0	0
Stx11	-2.57458	0	0
Synrg	2.7362	0	0
Sytl5	3.32709	0	0
Tbata	-5.02605	0	0
Tbx1	9.16625	0	0
Thbs1	3.10294	0	0
Tmtc1	4.88756	0	0
Trib2	2.3959	0	0
Tshr	9.30249	0	0
Tshz2	3.98785	0	0
Ubd	-6.61239	0	0
Unc13b	4.512	0	0
Vcam1	-2.99779	0	0
Skint1	-5.90092	1.73275429927045e-310	2.34e-308
Akap2	-2.26668	0	5.67e-307
Fn1	1.75717	8.1e-308	1.07e-305
Exoc7	-2.05447	1.3e-307	1.71e-305
Fstl1	1.66332	6.05e-307	7.89e-305
Ing1	-2.18941	3.33e-306	4.31e-304
Nav1	-2.08707	5.6e-306	7.19e-304
Sgpl1	-1.71249	2.86e-305	3.64e-303
Mreg	-1.77211	8.69e-303	1.1e-300
Plk2	2.75615	7.09e-302	8.88e-300
Tnc	-1.74827	4.69e-301	5.83e-299
Rian	1.98303	6.15e-301	7.57e-299
Lrba	2.07345	1.13e-300	1.38e-298
Egr1	2.94143	5.38e-299	6.53e-297
D930015E06Rik	-1.68254	7.22e-299	8.69e-297
Gch1	-5.31549	5.94e-297	7.09e-295
Cdhr1	-6.90094	7.67e-297	9.09e-295
Dapk2	2.46589	4.78e-296	5.63e-294
Zcchc5	3.65735	7.88e-296	9.2e-294
Vars	-2.11545	2.05e-294	2.38e-292
Isg20	-4.6796	4.2e-293	4.83e-291
Chrna4	5.03341	1.23e-292	1.4e-290
Egr2	5.34057	1.26e-291	1.42e-289
Nlk	2.5309	4.86e-290	5.47e-288
Cdr2l	-2.42728	1.08e-288	1.21e-286
Clu	-2.45919	1.39e-286	1.54e-284
Abcg1	2.32154	5.1e-286	5.61e-284
Fgf1	3.97433	8.64e-286	9.45e-284
Ciita	-2.66148	9.57e-285	1.04e-282
Cpd	1.83113	1.94e-283	2.09e-281
Tap1	-2.38881	6.37e-283	6.82e-281
Atp13a4	8.90112	2.29e-282	2.44e-280
Olfm1	3.26143	1.55e-281	1.64e-279
Ephb3	3.13226	2.39e-281	2.51e-279
Umodl1	-2.10369	4.16e-281	4.34e-279
Alox12e	-3.46604	1.56e-278	1.62e-276
Itpr1	2.01857	3.72e-278	3.82e-276
Fam20a	4.65992	5.59e-278	5.71e-276
Lpo	-6.73811	1.27e-277	1.29e-275
Pak3	1.9986	8.58e-277	8.65e-275
Plcd1	-2.30127	1.61e-276	1.61e-274
B3galt5	-3.0008	3.26e-276	3.24e-274
Tnfrsf19	2.09746	3.78e-275	3.74e-273
Nedd4l	2.15636	1.64e-274	1.62e-272
Sh3tc2	-3.82589	1.96e-274	1.91e-272
Apc	1.90517	4.85e-274	4.71e-272
Camk1d	2.4502	3.75e-271	3.62e-269
Nrep	1.84371	8.48e-271	8.13e-269
Lcp1	-3.174	2.26e-270	2.15e-268
Fam213b	-2.27984	2.62e-270	2.48e-268
2610203C20Rik	2.12805	9.83e-270	9.25e-268
Trpm2	-2.8166	4.34e-268	4.06e-266
Olfm4	-4.04108	2.11e-267	1.96e-265
Lect1	-4.57314	3.37e-266	3.11e-264
Fam101b	1.73557	6.89e-266	6.33e-264
Gbp2	-2.53063	2.26e-265	2.07e-263
Ppp3ca	1.91366	5.02e-264	4.56e-262
Qk	1.64397	3.81e-263	3.44e-261
Nap1l2	4.27045	1.62e-262	1.45e-260
Arrdc3	1.67516	5.6e-261	4.99e-259
Casz1	-2.61116	3.91e-260	3.47e-258
Cldn6	3.65181	7.91e-260	6.97e-258
Lrig3	2.57748	1.69e-259	1.48e-257
Eln	2.06148	4.57e-258	3.99e-256
Sparc	1.60174	1.48e-257	1.29e-255
Capn6	2.53016	4.78e-254	4.12e-252
Msc	-3.46148	7.11e-254	6.1e-252
Anxa2	-1.84437	1.81e-253	1.54e-251
Iigp1	-1.93408	4.3e-253	3.65e-251
Fst	3.96819	6.92e-253	5.84e-251
Serpinb3a	4.80905	1.81e-252	1.52e-250
1500009L16Rik	-3.96639	5.57e-252	4.65e-250
H2-D1	-3.17099	1.37e-251	1.14e-249
Krt19	3.00867	7.91e-250	6.53e-248
Chst11	-1.91036	1.04e-248	8.54e-247
Bahd1	-2.06762	2.09e-247	1.7e-245
Chn2	4.53103	2.1e-247	1.7e-245
Slco5a1	-2.60503	2.65e-247	2.14e-245
Osr1	4.66155	1.52e-246	1.23e-244
Cass4	-4.10055	3.68e-246	2.95e-244
Glipr2	-2.16442	4.15e-246	3.3e-244
Slco2b1	-2.17456	2.46e-245	1.95e-243
Meg3	2.46141	7.82e-242	6.16e-240
Sptssb	-2.14852	1.23e-240	9.62e-239
Hspa4l	1.78782	5.77e-238	4.5e-236
Pithd1	-1.65956	1.21e-237	9.42e-236
Ankrd33b	-2.66577	3.67e-237	2.83e-235
Mmp9	-2.37547	3.81e-236	2.93e-234
Nqo1	-1.50452	2.9e-235	2.22e-233
Prss16	-1.51511	6.46e-235	4.92e-233
Khdrbs3	1.89726	8.84e-233	6.7e-231
Mfsd1	2.63729	1.1e-232	8.28e-231
Klhdc7a	-2.1846	1.37e-231	1.02e-229
Cdc42se2	-1.58155	1.97e-231	1.47e-229
Cald1	1.73452	2e-231	1.49e-229
Auts2	1.90611	2.04e-231	1.51e-229
Alms1	1.78428	1.07e-230	7.88e-229
Fosb	3.51165	1.28e-230	9.39e-229
Hmcn1	3.09354	6.78e-230	4.94e-228
1700024P16Rik	2.03256	8.4e-230	6.09e-228
Me2	-1.80362	2.76e-229	1.99e-227
Cth	-2.10404	6.55e-229	4.71e-227
Adam19	-3.20635	1.38e-228	9.87e-227
Adcy1	2.07638	1.06e-227	7.56e-226
Ier2	1.98273	2.17e-227	1.54e-225
Jmjd1c	1.52646	2.54e-227	1.79e-225
Angptl2	-2.01179	3.88e-227	2.73e-225
Pip4k2a	-1.92558	2.85e-226	1.99e-224
Hmga2	2.15368	1e-225	6.99e-224
Irgm1	-2.32563	1.34e-225	9.27e-224
Sv2b	-1.92282	4.09e-225	2.82e-223
2610528A11Rik	-6.94768	5.44e-224	3.74e-222
S100a16	-2.08592	8.72e-224	5.97e-222
Mllt3	2.04048	2.48e-223	1.69e-221
Pls1	-1.83949	2e-222	1.36e-220
Slc13a2os	-3.19055	3.04e-221	2.05e-219
Fjx1	3.07781	4.03e-221	2.71e-219
Rps6ka2	2.84707	9.45e-220	6.32e-218
Hif3a	2.73472	6.15e-219	4.1e-217
Afap1l2	-3.2884	2.93e-218	1.94e-216
Hdc	-9.05431	5.87e-218	3.88e-216
Tmem2	1.5344	8.53e-218	5.62e-216
Camk4	-1.72283	1.99e-217	1.3e-215
Cd83	-1.65611	6.79e-217	4.43e-215
Kcnq1ot1	1.70499	3.02e-216	1.96e-214
Ifit1	-4.00437	2.61e-215	1.69e-213
Myof	-1.83206	5.04e-215	3.25e-213
Nckap5	3.01363	8.55e-215	5.49e-213
Gas6	-1.74921	9.68e-215	6.18e-213
Fgd5	-2.90942	1.12e-214	7.13e-213
Ifi44	-3.07392	4.09e-214	2.59e-212
Map1b	2.19185	6.74e-214	4.25e-212
Dsc2	1.35175	3.53e-213	2.22e-211
Tagln	3.35244	1.22e-212	7.65e-211
D5Ertd579e	1.60696	1.41e-212	8.82e-211
Ajap1	2.19558	6.43e-212	4e-210
Cdkn1c	1.52866	2e-211	1.24e-209
Crip3	-2.52057	1.8e-210	1.11e-208
Tgtp1	-4.65529	2.08e-210	1.28e-208
Fcgbp	-6.07552	1.4e-209	8.58e-208
Mapk13	2.51355	1.56e-209	9.52e-208
Carhsp1	-1.90774	4.85e-209	2.94e-207
Sgk3	-2.47815	1.02e-208	6.19e-207
Ckmt1	-3.31589	4.53e-208	2.73e-206
Il17rd	2.49605	6.11e-208	3.67e-206
Sptb	1.94263	8.27e-208	4.94e-206
Nfe2l3	-1.98833	3.37e-207	2.01e-205
Dpysl2	-1.69517	1.22e-206	7.21e-205
Prokr2	-5.97594	3.27e-206	1.93e-204
Nlgn1	-2.64026	4.54e-206	2.67e-204
Snap91	-1.84905	9.45e-206	5.54e-204
Serpina3i	-1.9893	2.07e-204	1.21e-202
Shank2	-3.88267	3.23e-203	1.88e-201
Aire	-5.62232	5.99e-203	3.47e-201
Ikzf2	2.30186	1.66e-202	9.56e-201
Fat3	1.33196	1.7e-201	9.78e-200
Met	2.26159	1.9e-200	1.09e-198
Cadm1	1.50472	2.45e-200	1.4e-198
Gpr126	3.2379	3.66e-200	2.08e-198
Ppfibp2	2.62232	7.99e-200	4.53e-198
Golgb1	1.49527	9.68e-200	5.47e-198
Il2ra	-3.73581	1.24e-198	6.96e-197
H2-Eb2	-6.44144	1.29e-196	7.26e-195
Adam23	-2.51524	2.34e-196	1.31e-194
Peg3	1.67935	3.25e-196	1.81e-194
Tril	2.76022	9.72e-196	5.39e-194
Txn1	-1.69216	1.38e-195	7.64e-194
Syngr1	-2.69664	3.98e-195	2.19e-193
Cers6	1.56544	9.25e-194	5.07e-192
Psmb10	-2.26116	8.98e-193	4.91e-191
Tnfrsf11a	-3.34011	1.39e-191	7.58e-190
Vwa5a	-1.44669	3.5e-191	1.9e-189
Cxcl11	-6.04683	1.89e-190	1.02e-188
Myo1c	-1.78505	2.96e-190	1.59e-188
Gsdmd	-3.53499	1.05e-189	5.63e-188
Per3	2.29017	3.68e-189	1.97e-187
Cxcl14	3.24464	2.18e-188	1.16e-186
Aldh1l1	-2.03693	3.47e-188	1.85e-186
Ube2l6	-3.30495	6.84e-188	3.63e-186
Rhbdf2	-2.56565	9.2e-188	4.86e-186
Nfkbie	-2.71541	1.84e-187	9.69e-186
Grk5	-2.01334	6.84e-186	3.59e-184
Txndc15	-2.02514	6.96e-186	3.64e-184
Pkdcc	-1.81543	1.31e-185	6.81e-184
Dmd	2.64823	2.76e-185	1.44e-183
Rnd3	1.65509	1.03e-184	5.34e-183
Malat1	1.49271	6.06e-184	3.13e-182
Mir143hg	-2.68418	1.87e-183	9.6e-182
Upk3bl	3.01475	1.87e-183	9.6e-182
Agtr1a	4.57876	2.64e-183	1.35e-181
Clk1	1.45423	4.11e-183	2.09e-181
C430049B03Rik	2.58689	6.17e-183	3.13e-181
Lancl1	-1.53116	1.15e-182	5.81e-181
Acvr2a	1.72079	1.07e-181	5.41e-180
Il15ra	-2.42303	1.14e-181	5.74e-180
Arhgef10l	-1.81977	1.44e-181	7.19e-180
Plekha2	-1.60908	3.29e-181	1.65e-179
Spib	-3.84434	5.83e-181	2.9e-179
Slc8a1	2.16801	1.52e-180	7.56e-179
Gatsl3	-1.93172	3.81e-180	1.88e-178
Tgtp2	-3.99339	1.44e-179	7.11e-178
Exoc3l4	-2.15309	1.94e-179	9.51e-178
Tnik	1.6764	2.4e-179	1.18e-177
Golm1	3.19136	7.71e-179	3.76e-177
Ptprt	-3.39168	2.42e-178	1.18e-176
Cxcl12	-1.44501	2.67e-178	1.29e-176
Ifi30	-1.81692	1.85e-177	8.95e-176
H2-DMb2	-4.78947	2.95e-177	1.42e-175
Xist	1.44522	3.34e-177	1.61e-175
Dram1	-3.06375	1.59e-176	7.64e-175
Tapbp	-1.64967	2.27e-176	1.08e-174
Dll4	-1.9433	4.54e-176	2.16e-174
Unc5a	2.84367	4.94e-176	2.34e-174
Pnmal2	-2.69311	1.45e-174	6.86e-173
Raph1	1.62921	1.75e-174	8.28e-173
Podxl2	4.55144	5.08e-174	2.39e-172
Clic5	-1.43952	1.07e-173	5.03e-172
Fth1	-1.65264	3.12e-173	1.46e-171
Gpr68	-2.83506	4.04e-173	1.88e-171
Cldn11	5.10795	4.81e-171	2.24e-169
Cyp26b1	-2.19066	6.32e-171	2.93e-169
Slc5a9	-2.8233	1.95e-170	9.01e-169
Skint4	-5.39812	1.05e-169	4.85e-168
Ankrd50	1.67759	2.31e-169	1.06e-167
Map3k1	1.74768	3e-169	1.37e-167
Igfbp2	1.79437	3.52e-169	1.61e-167
Atp11b	1.65229	7.92e-169	3.6e-167
6720468P15Rik	-4.81475	9.54e-169	4.33e-167
Pam	-1.44212	1.06e-168	4.79e-167
Rasa3	1.5296	3.54e-168	1.6e-166
Arid4b	1.60302	6.49e-168	2.92e-166
Il1r2	-4.06326	7.97e-168	3.58e-166
Arc	5.27195	2.5e-167	1.12e-165
Cerk	-2.50334	4.4e-167	1.96e-165
Scn5a	3.84312	5.4e-167	2.4e-165
Slc25a36	1.91726	1.15e-166	5.08e-165
Psat1	-1.34196	1.45e-166	6.41e-165
Mmp2	-2.22121	2.35e-166	1.04e-164
Wdfy4	-4.36777	7.67e-166	3.38e-164
Dnajc6	-2.07026	8.55e-166	3.75e-164
Cdh4	-1.40891	8.78e-166	3.84e-164
Msn	-2.56354	9e-166	3.93e-164
Csmd2	5.28671	1.29e-165	5.59e-164
Abat	-1.35387	1.4e-165	6.05e-164
Slc12a2	1.60762	9.4e-165	4.07e-163
Lamp2	-1.51558	3.55e-164	1.53e-162
Pepd	-1.8601	4.9e-164	2.11e-162
Nfib	1.4212	5.74e-163	2.46e-161
Ccnl1	1.52177	1.27e-162	5.42e-161
Ndrg2	3.09335	1.66e-162	7.07e-161
Rgs10	2.73025	4.27e-162	1.82e-160
Flrt3	1.57919	1.62e-160	6.87e-159
Smarca1	1.7652	1.92e-159	8.12e-158
Lgr4	1.2846	1.27e-158	5.36e-157
Lyst	1.55902	1.34e-158	5.65e-157
Phip	1.42818	2.02e-158	8.49e-157
Dennd2d	-1.62592	6.08e-158	2.55e-156
Egfl6	4.08166	6.48e-158	2.7e-156
Fzd10	2.50825	1.18e-157	4.92e-156
Sord	-1.31865	7.19e-157	2.98e-155
Bnip3	-1.50185	9.39e-157	3.89e-155
Scnn1a	-3.25951	8.68e-156	3.59e-154
Gm20199	2.53142	1.18e-155	4.85e-154
Plet1	3.36496	2.68e-155	1.1e-153
Luzp2	4.1737	3.39e-155	1.39e-153
Txnip	1.34657	8.46e-155	3.46e-153
Irs1	1.48109	1.13e-154	4.61e-153
Nfkb2	-2.01548	1.22e-154	4.95e-153
Serpini1	-4.03965	1.56e-154	6.34e-153
Clca2	-3.06835	9.74e-154	3.94e-152
Pcm1	1.44254	1.48e-153	5.97e-152
Ldlrad3	1.44938	1.69e-153	6.8e-152
Dsg1a	-3.55543	2.57e-153	1.03e-151
Bnip3l	-1.38093	2.62e-153	1.05e-151
Synj2	-1.7765	2.73e-153	1.09e-151
Cdk20	-2.24192	7.19e-153	2.86e-151
Irf8	-1.4851	3.95e-152	1.57e-150
Map4k3	1.4949	7.71e-152	3.05e-150
Gbp3	-3.8937	8.97e-152	3.54e-150
Ntrk2	2.82285	3.16e-151	1.25e-149
Cntnap4	-5.68773	5.99e-151	2.35e-149
Serpina3j	-6.80911	1.17e-150	4.6e-149
Parp3	-2.49386	2.95e-150	1.15e-148
Zfp36	1.67409	6.49e-150	2.53e-148
Tgfbr1	1.29088	8.59e-150	3.34e-148
Mbp	2.3035	8.82e-150	3.42e-148
Afap1	1.79308	1.98e-149	7.67e-148
Extl3	1.64917	2.01e-149	7.76e-148
Pir	-2.71023	2.59e-149	9.96e-148
Sh2d4b	-1.57553	3.56e-149	1.37e-147
Dio1	-5.96049	3.81e-149	1.46e-147
Foxp1	1.78317	8.63e-149	3.3e-147
Ppp1r3b	2.00617	1.04e-148	3.97e-147
Zfp568	1.38304	1.55e-148	5.89e-147
Ksr2	7.30761	1.64e-148	6.24e-147
Clca4	-7.56383	1.9e-148	7.21e-147
Pdgfc	1.89781	2.35e-148	8.89e-147
Atp8a1	2.25811	2.72e-148	1.03e-146
Mgam	3.88331	5.07e-147	1.91e-145
Reep1	4.18928	6.15e-147	2.31e-145
Ccdc3	2.97394	1.17e-146	4.37e-145
Fkbp5	-1.4622	2.3e-146	8.59e-145
D16Ertd472e	-1.57648	3.6e-146	1.34e-144
Ikzf1	-4.26073	6.12e-146	2.27e-144
Usp18	-3.87623	1.29e-145	4.77e-144
Cxadr	1.80512	1.57e-145	5.8e-144
Gm266	-1.99137	3.56e-145	1.31e-143
Hes6	-1.67883	4.07e-145	1.5e-143
Rhbdl3	-1.64262	1.32e-144	4.86e-143
Col26a1	2.99367	1.52e-144	5.58e-143
Arid1b	-1.2222	2.46e-144	9e-143
Dtx4	-2.41133	3.75e-144	1.37e-142
Itgb2	-3.13271	3.86e-144	1.4e-142
Psme2	-1.3889	1.18e-143	4.27e-142
Oasl2	-1.31147	1.94e-143	7.03e-142
Cysltr2	-2.54717	2.26e-143	8.17e-142
Kdm3a	1.22355	2.54e-143	9.15e-142
Igsf3	-1.26418	2.69e-143	9.67e-142
Upf2	1.46974	4.79e-143	1.72e-141
Ephb2	2.95512	7.94e-143	2.84e-141
Pglyrp2	-4.5438	9.35e-143	3.34e-141
Irf9	-1.67628	1.22e-142	4.34e-141
Dusp1	2.77711	1.47e-142	5.23e-141
Cobl	1.52721	2.78e-142	9.85e-141
Wisp1	2.63614	4.88e-142	1.73e-140
Skint2	-6.69575	9.75e-142	3.44e-140
Skil	1.41326	1.7e-141	5.99e-140
Phgdh	-1.53746	2.47e-141	8.69e-140
Fam49a	1.42284	3.11e-141	1.09e-139
Prokr1	4.06772	4.21e-141	1.47e-139
Pi4k2b	1.5288	5.3e-141	1.85e-139
Cpe	2.32186	8.84e-141	3.08e-139
Pgm2	-1.31921	1.56e-140	5.43e-139
Cpm	-1.58478	2.72e-140	9.43e-139
Ptprm	2.51056	3.35e-140	1.16e-138
Enpp4	-2.22219	5.78e-140	2e-138
Tmprss4	-2.98437	9.55e-140	3.29e-138
Atp8b1	2.41539	1.62e-139	5.58e-138
Spata13	2.31792	1.91e-139	6.55e-138
Clcnka	4.08075	2.48e-139	8.48e-138
Relb	-2.2174	2.52e-139	8.59e-138
Arntl2	2.69296	2.97e-139	1.01e-137
Smc2	1.46911	3.28e-139	1.11e-137
Irf6	1.28165	4.3e-139	1.46e-137
Hrk	5.18057	4.34e-139	1.47e-137
Fbn1	1.32489	9.57e-139	3.23e-137
Slc39a8	-1.64148	1.17e-138	3.95e-137
Pkp1	-1.39935	1.45e-138	4.88e-137
Cd82	-1.97122	1.5e-138	5.04e-137
Pnisr	1.35586	2.11e-138	7.05e-137
Thbs2	-1.36931	3.31e-138	1.1e-136
Ramp3	-3.01866	5.33e-138	1.78e-136
Tgfbi	-2.81335	7.19e-138	2.39e-136
Rbms3	1.24327	9.25e-138	3.07e-136
Gpc1	-1.87636	1.43e-137	4.74e-136
Mocos	2.10644	2.14e-137	7.08e-136
Slc43a2	-2.87746	2.37e-137	7.81e-136
Irf1	-1.43153	1.47e-136	4.83e-135
Hspb1	2.32664	7.14e-136	2.35e-134
Spock3	1.76591	1.13e-135	3.71e-134
Lyrm9	2.69796	1.46e-135	4.76e-134
Lrpap1	-1.46893	1.56e-135	5.09e-134
Rock2	1.83493	1.66e-135	5.39e-134
Ly75	-1.24265	2.01e-135	6.53e-134
Kazn	-2.34374	3.34e-135	1.08e-133
Fam181b	-3.78775	7.92e-135	2.56e-133
Ifi35	-1.92597	4.74e-134	1.53e-132
Rab11fip4	-1.61003	1.23e-133	3.97e-132
Glcci1	1.44126	1.47e-133	4.72e-132
Osbpl10	-2.01692	4.59e-133	1.47e-131
Gucy1a2	-1.41083	4.83e-133	1.55e-131
Elovl6	1.44878	8.08e-133	2.57e-131
Tvp23a	-3.01433	8.04e-133	2.57e-131
Gnb4	-1.79599	5.21e-132	1.66e-130
Col17a1	2.3061	5.94e-132	1.88e-130
Rdh10	1.45241	6.63e-132	2.1e-130
Syn3	2.63991	9.31e-132	2.94e-130
E130308A19Rik	1.73894	1.62e-131	5.1e-130
Igf2r	1.2435	1.68e-131	5.29e-130
Nrxn1	3.11156	1.92e-131	6.03e-130
Enpp5	-1.26861	2.15e-131	6.74e-130
Calcb	-11.3629	4.66e-131	1.46e-129
Frmd4b	1.48911	1e-130	3.13e-129
Mapkapk3	-1.58615	2.48e-130	7.75e-129
Ttn	-3.06867	2.69e-130	8.38e-129
Fbxo10	-1.55069	3.55e-130	1.1e-128
Kpna2	-1.16589	3.78e-130	1.17e-128
Cdon	1.81553	2.93e-129	9.06e-128
Susd1	2.29648	3.5e-129	1.08e-127
Dcbld2	1.23684	4.46e-129	1.37e-127
Slc6a6	1.46101	5.48e-129	1.69e-127
Parvb	-2.54854	5.93e-129	1.82e-127
N4bp2l1	-1.60101	6.27e-129	1.92e-127
Cyth1	-1.43413	1.25e-128	3.82e-127
S1pr3	-1.32717	3.06e-128	9.35e-127
Adamts6	1.29302	3.29e-128	1e-126
Greb1	5.48658	8.77e-128	2.67e-126
Jph1	-1.37854	1.14e-127	3.47e-126
Scn4b	-1.67789	2.09e-127	6.33e-126
Ada	-2.21737	4.58e-127	1.38e-125
Pgam2	-2.63208	4.91e-127	1.48e-125
Hnf1a	-5.12435	5.17e-127	1.56e-125
Grap2	-2.92665	7.82e-127	2.35e-125
Ptprd	1.2719	8.17e-127	2.45e-125
Tbc1d10a	-1.70709	1.46e-126	4.37e-125
Pik3r1	1.20583	1.58e-126	4.71e-125
Foxo3	-1.41709	5.62e-126	1.67e-124
Myl9	2.13605	9e-126	2.68e-124
Lrp1	1.48971	1.04e-125	3.1e-124
Zfp704	1.22758	1.08e-125	3.19e-124
Aldoc	3.33307	2.68e-125	7.92e-124
Apba2	1.49022	2.9e-125	8.57e-124
Gmpr	-1.28907	3.37e-125	9.92e-124
Zfp292	1.3205	4.5e-125	1.32e-123
Icosl	-2.8387	1.09e-124	3.18e-123
Adamts4	3.30259	1.65e-124	4.82e-123
Gpc5	2.95354	1.84e-124	5.38e-123
Eppk1	2.4551	3.61e-124	1.05e-122
Dpysl3	1.16194	5.38e-124	1.57e-122
Rgs5	-2.36014	5.45e-124	1.58e-122
Alpl	3.06187	7.38e-124	2.14e-122
Rprm	3.50487	9.42e-124	2.73e-122
Maml2	1.69246	1.27e-123	3.67e-122
Cybrd1	1.36994	1.83e-123	5.28e-122
Fhod3	3.67725	1.84e-123	5.31e-122
Cbr2	-2.0255	1.92e-123	5.52e-122
Zfp503	1.57361	2.04e-123	5.85e-122
Samd5	1.93262	3.44e-123	9.85e-122
Slc1a3	-1.20825	4.1e-123	1.17e-121
Ankrd22	-2.41881	4.55e-123	1.3e-121
Krt14	-2.12856	7.94e-123	2.26e-121
Slc22a7	-3.06277	9.52e-123	2.71e-121
H2-Q4	-1.90306	1.6e-122	4.54e-121
Hs6st2	2.93651	2.48e-122	7.03e-121
Cxcl9	-4.94147	2.64e-122	7.47e-121
Lpar6	1.43286	4.91e-122	1.39e-120
Klf4	2.36027	5.13e-122	1.45e-120
Fgfbp1	2.33154	5.85e-122	1.64e-120
Birc3	-1.53372	6.3e-122	1.77e-120
Man1a2	1.12744	8.72e-122	2.44e-120
Agrn	1.31954	1.37e-121	3.84e-120
Nrsn1	-4.86946	2.15e-121	6e-120
Fhdc1	3.11265	4.2e-121	1.17e-119
Ttc7	-1.92365	5.41e-121	1.51e-119
1810041L15Rik	-2.11524	8.48e-121	2.36e-119
Cib1	-1.74624	9.4e-121	2.61e-119
Ngf	5.25001	1.12e-120	3.1e-119
Fgf16	3.05854	1.14e-120	3.16e-119
Egflam	-1.41101	1.78e-120	4.92e-119
Capn2	-1.13386	6.42e-120	1.77e-118
Apobec2	4.0915	9.37e-120	2.57e-118
Tap2	-3.72732	1.64e-119	4.49e-118
Clip4	-1.51184	2.13e-119	5.83e-118
Tshz1	1.38376	3.54e-119	9.69e-118
Antxr1	2.53143	1.32e-118	3.6e-117
BC005561	1.98603	1.38e-118	3.75e-117
Fezf2	-8.63331	1.75e-118	4.75e-117
Epha4	1.1635	2.45e-118	6.65e-117
Xbp1	-1.24281	2.61e-118	7.08e-117
Ocln	1.72552	6.51e-118	1.76e-116
Atp13a3	1.19185	8.92e-118	2.41e-116
Mvp	-2.01897	9.61e-118	2.59e-116
Insm1	-5.94369	1.59e-117	4.29e-116
Lgals9	-3.1773	2.42e-117	6.5e-116
Syt4	5.81336	3.4e-117	9.12e-116
Pltp	-1.37897	3.56e-117	9.53e-116
Pdlim1	-1.16091	6.09e-117	1.63e-115
Ogn	2.37562	1.54e-116	4.12e-115
Thoc2	1.16779	1.63e-116	4.34e-115
Lrp6	1.03666	1.68e-116	4.47e-115
Bmi1	1.45895	1.75e-116	4.63e-115
Gas1	1.342	1.26e-115	3.33e-114
Stard5	-1.34505	1.6e-115	4.23e-114
Tgfb2	2.40148	3.69e-115	9.75e-114
Mchr1	4.7819	4.96e-115	1.31e-113
Adm	-3.1558	1.25e-114	3.3e-113
Txnrd3	-1.46051	1.34e-114	3.53e-113
Aebp2	1.17993	3.02e-114	7.91e-113
Mgst1	2.36122	3.44e-114	9.01e-113
Akap9	1.29871	6.87e-114	1.8e-112
Ero1lb	-1.57538	5.2e-113	1.36e-111
Pou2af1	-8.49855	5.34e-113	1.39e-111
Gria2	6.17462	1e-112	2.61e-111
Scai	1.41072	1.1e-112	2.87e-111
Atrx	1.28595	1.53e-112	3.98e-111
Plek	-4.5582	2.19e-112	5.66e-111
Dapk1	1.89843	4.42e-112	1.14e-110
Pdk4	2.59072	7.53e-112	1.94e-110
Slc29a1	-1.30393	8.95e-112	2.3e-110
Psmb4	-1.2098	1.38e-111	3.56e-110
Sgpp1	-1.33556	1.51e-111	3.87e-110
Dst	-1.01093	1.75e-111	4.48e-110
Ept1	1.48258	2.13e-111	5.44e-110
Stxbp6	-2.23665	4.98e-111	1.27e-109
Ascl1	-5.61584	5.26e-111	1.34e-109
Fzd4	2.03287	8.68e-111	2.21e-109
Fam174b	-1.64423	1.19e-110	3.03e-109
Pid1	4.75223	6.32e-110	1.6e-108
Prob1	2.07794	7.75e-110	1.96e-108
Stim2	1.75782	1.6e-109	4.05e-108
Kdm5a	1.04644	2.02e-109	5.1e-108
B4galnt3	2.65635	2.58e-109	6.51e-108
Lrrc17	-1.09596	2.88e-109	7.25e-108
Adra2b	-4.50815	1.09e-108	2.74e-107
Dhx57	1.22155	1.31e-108	3.29e-107
Skint7	-4.30919	1.73e-108	4.32e-107
Pdgfra	1.80131	1.8e-108	4.49e-107
Ache	-1.51689	2.21e-108	5.51e-107
Clstn1	-1.11944	4.33e-108	1.08e-106
Shprh	1.29336	8.63e-108	2.15e-106
Igtp	-2.41152	1.08e-107	2.69e-106
Gusb	-2.1432	1.78e-107	4.42e-106
Klf15	-2.93309	1.85e-107	4.59e-106
Gt(ROSA)26Sor	2.0494	3.05e-107	7.54e-106
Hist1h1b	-1.09206	4.27e-107	1.05e-105
Timp2	1.40795	5.47e-107	1.35e-105
Gm14207	-1.74682	7.78e-107	1.91e-105
Tnip1	-1.58661	8.59e-107	2.11e-105
Manea	1.35577	8.95e-107	2.2e-105
Tpm1	1.1365	9.09e-107	2.23e-105
Aqp3	1.84011	9.78e-107	2.39e-105
Lpcat2	-2.26796	1.61e-106	3.94e-105
Smtnl2	1.10337	1.63e-106	3.98e-105
Ccser2	-1.2141	2.44e-106	5.94e-105
Ghr	1.56065	1.12e-105	2.72e-104
Klk8	2.59552	1.23e-105	2.98e-104
Cd34	1.09703	1.85e-105	4.47e-104
Adamts1	1.54679	2.26e-105	5.47e-104
Tmigd1	4.61604	4.28e-105	1.03e-103
Fam115c	-1.38728	4.76e-105	1.15e-103
Gstm2	1.27853	1.18e-104	2.85e-103
Id1	1.74516	1.45e-104	3.48e-103
Cdx1	-6.38478	1.47e-104	3.52e-103
Crebzf	1.11311	2.31e-104	5.53e-103
Dsc3	1.09417	3.97e-104	9.51e-103
Fbxo30	1.56819	6.31e-104	1.51e-102
H2-DMa	-2.1581	6.56e-104	1.56e-102
Dusp6	1.24438	8.13e-104	1.94e-102
Sorbs2	2.26381	9.71e-104	2.31e-102
Notch3	1.93403	1.35e-103	3.19e-102
Ccdc102a	-1.37346	1.44e-103	3.42e-102
Mysm1	1.18322	1.56e-103	3.7e-102
Lpar4	2.85725	2.07e-103	4.9e-102
Ddx58	-1.26614	2.92e-103	6.89e-102
Gm5607	-2.88094	3.71e-103	8.74e-102
Agpat3	-1.35769	5.33e-103	1.25e-101
Fstl4	5.2674	5.63e-103	1.32e-101
Colgalt2	-3.10972	7.63e-103	1.79e-101
Tmem30b	1.10443	7.94e-103	1.86e-101
Znrf3	2.154	1.04e-102	2.43e-101
Mpeg1	-4.38077	2.97e-102	6.94e-101
Ifit3	-5.02355	5.3e-102	1.23e-100
Fblim1	2.30983	6.84e-102	1.59e-100
Tph1	-2.97448	1.02e-101	2.38e-100
Scarb2	-1.09526	2.49e-101	5.76e-100
Zfand5	1.08238	2.93e-101	6.77e-100
Etl4	1.07637	4.19e-101	9.66e-100
Il15	-2.47467	4.24e-101	9.77e-100
Sox6	2.55827	4.31e-101	9.91e-100
Il20rb	-2.68212	5.85e-101	1.34e-99
Tbc1d9	-2.14921	8.27e-101	1.89e-99
Col12a1	1.04303	2.63e-100	6.02e-99
Cd40	-2.2085	4.18e-100	9.56e-99
Dync2h1	1.13423	4.68e-100	1.07e-98
Pcf11	1.15769	1.11e-99	2.53e-98
Extl1	-5.15145	1.16e-99	2.65e-98
Gpcpd1	1.1396	1.32e-99	2.99e-98
Gm3002	1.41193	1.56e-99	3.54e-98
Aim1	1.46301	4.87e-99	1.1e-97
4930452B06Rik	2.04101	5.2e-99	1.18e-97
Epb4.1l3	-1.00246	7.09e-99	1.6e-97
Tanc2	1.45901	9.88e-99	2.23e-97
H2-T23	-1.42237	1.44e-98	3.24e-97
Pik3r2	-1.24683	1.94e-98	4.36e-97
2610008E11Rik	1.19319	2.63e-98	5.89e-97
H2-DMb1	-2.13907	9.98e-98	2.23e-96
Pard6g	-1.01365	1.17e-97	2.61e-96
Slc25a13	-1.11722	1.37e-97	3.06e-96
Abhd17b	1.41348	2.04e-97	4.54e-96
Pgm5	-1.03305	2.39e-97	5.31e-96
Cd2ap	1.12339	2.59e-97	5.76e-96
Lpin1	2.06999	3.36e-97	7.44e-96
Tmc3	-1.96913	5.5e-97	1.22e-95
Tbc1d2b	-1.1123	8.22e-97	1.82e-95
Lphn3	-2.00873	1.13e-96	2.5e-95
Flnb	-1.09682	1.59e-96	3.52e-95
Tmie	-2.70891	1.99e-96	4.39e-95
Tmem181a	-1.36755	6.28e-96	1.38e-94
Bptf	1.11188	8.57e-96	1.88e-94
Luc7l3	1.1927	9.6e-96	2.11e-94
1190002N15Rik	1.19325	1.1e-95	2.4e-94
Ifi202b	2.84911	1.1e-95	2.4e-94
Ifih1	-1.4857	1.35e-95	2.94e-94
Serpina3h	-3.08858	2.07e-95	4.52e-94
Spc25	-1.40427	2.18e-95	4.74e-94
Ifngr2	-1.23929	2.25e-95	4.89e-94
Csrp2	-1.44038	2.33e-95	5.06e-94
Eif3b	-1.14656	2.86e-95	6.19e-94
Akap11	1.10995	3.83e-95	8.29e-94
Smad1	-1.19017	4.21e-95	9.09e-94
Tia1	1.12962	4.45e-95	9.59e-94
1810058I24Rik	-1.2945	9.03e-95	1.94e-93
Errfi1	1.09043	5.25e-94	1.13e-92
Irf7	-4.06049	6.48e-94	1.39e-92
Rsrc2	1.25507	7.62e-94	1.63e-92
Dgkb	3.94878	8.45e-94	1.81e-92
Cpne8	1.6626	3.38e-93	7.21e-92
2010300C02Rik	-1.38891	4.64e-93	9.89e-92
Steap4	-2.23965	4.77e-93	1.02e-91
Dusp28	-1.64924	4.91e-93	1.04e-91
Pak1	2.23541	7.68e-93	1.63e-91
Rhobtb3	1.12623	8.32e-93	1.77e-91
Bend5	1.6678	8.64e-93	1.83e-91
Itm2a	1.4594	1.19e-92	2.52e-91
Pbx1	1.24761	1.39e-92	2.93e-91
Zfp644	1.07176	1.52e-92	3.2e-91
Bclaf1	1.1121	1.71e-92	3.6e-91
Mrap2	3.96133	3.7e-92	7.78e-91
Ppp1r3c	1.38652	6.29e-92	1.32e-90
Pcdh1	3.33159	8.63e-92	1.81e-90
Myo18a	-1.40455	9.3e-92	1.95e-90
Pla2g16	-2.20812	1.37e-91	2.87e-90
5930412G12Rik	2.40299	1.47e-91	3.06e-90
Htr7	-2.12889	1.85e-91	3.86e-90
Trpc1	-2.37609	1.96e-91	4.07e-90
Plxna2	1.34925	2.05e-91	4.26e-90
Tpd52	1.03999	2.2e-91	4.56e-90
Nppc	4.23995	2.37e-91	4.92e-90
Zfp518a	1.18275	3.12e-91	6.46e-90
Baz2b	1.02585	5.86e-91	1.21e-89
Hook1	1.36529	6.38e-91	1.32e-89
Ktn1	1.34591	2.04e-90	4.2e-89
Trps1	1.41888	2.04e-90	4.21e-89
Igf2bp1	1.74933	3.18e-90	6.52e-89
Acad9	-1.05591	4.4e-90	9.01e-89
Nfkbia	-1.09107	5.07e-90	1.04e-88
Atp1b1	1.64448	5.38e-90	1.1e-88
Cd72	-4.9119	5.69e-90	1.16e-88
Phf14	1.1839	7.55e-90	1.54e-88
Anxa4	-1.0681	1.2e-89	2.43e-88
Stat5a	-2.28377	1.66e-89	3.37e-88
Six1	1.11938	2.8e-89	5.68e-88
Mme	-2.20588	3e-89	6.08e-88
Zfp280d	1.18693	4.2e-89	8.49e-88
Mrpl3	-1.06531	7.32e-89	1.48e-87
Mrc2	1.7232	8.47e-89	1.71e-87
Ythdc1	1.05431	9.94e-89	2e-87
Psmc2	-1.06277	1.08e-88	2.18e-87
Clcn3	1.29345	3.82e-88	7.69e-87
Arhgdib	-1.13853	5.21e-88	1.05e-86
Tuba1c	-1.37358	7.24e-88	1.45e-86
Wnt5a	2.59326	1.42e-87	2.84e-86
Golim4	1.13698	1.46e-87	2.92e-86
Col13a1	2.46356	2.49e-87	4.97e-86
Parp14	-1.64478	3.08e-87	6.13e-86
Trpc3	4.25175	3.12e-87	6.21e-86
Kcna5	4.07853	3.21e-87	6.38e-86
Stxbp4	1.19527	3.23e-87	6.41e-86
Abcc1	-1.30282	7.56e-87	1.5e-85
Ifi47	-3.92118	8.01e-87	1.59e-85
Gbp5	-3.69536	9.81e-87	1.94e-85
Celsr2	2.18932	1.55e-86	3.05e-85
Gsta4	-1.06152	1.99e-86	3.92e-85
Pdzrn3	-2.10239	2.45e-86	4.82e-85
Wsb2	-1.19375	3.87e-86	7.62e-85
St6gal1	2.37107	5.12e-86	1.01e-84
Slc44a3	2.57706	5.3e-86	1.04e-84
Ptprn2	-2.20325	5.33e-86	1.05e-84
Pik3r3	1.19545	5.8e-86	1.14e-84
Mfap2	2.33919	8.25e-86	1.61e-84
Nudt4	-1.10844	9.22e-86	1.8e-84
Ror1	1.15213	1.08e-85	2.11e-84
Id3	1.50059	1.23e-85	2.4e-84
Ahr	2.10714	1.45e-85	2.83e-84
Gm4951	-4.48913	3.01e-85	5.84e-84
Robo1	1.01262	4.09e-85	7.92e-84
Usp35	-1.56217	4.37e-85	8.46e-84
Sspo	-2.90761	6.96e-85	1.34e-83
S100a8	-6.048	1.05e-84	2.02e-83
Ddit4l	2.75158	1.14e-84	2.19e-83
Ltbp4	2.53309	1.41e-84	2.71e-83
Bhlhe41	-5.55296	1.62e-84	3.1e-83
Rock1	1.20006	2.07e-84	3.98e-83
Prpf39	1.23963	2.93e-84	5.61e-83
St3gal6	1.18611	3.57e-84	6.82e-83
Slc16a1	1.82367	4.3e-84	8.22e-83
Bach2	2.03929	5.08e-84	9.68e-83
Top1	1.17902	5.61e-84	1.07e-82
Ston2	1.03485	6.31e-84	1.2e-82
Rgs2	1.51129	7.34e-84	1.39e-82
Mettl7a1	-2.2371	9.78e-84	1.85e-82
Usp46	1.12885	1.03e-83	1.95e-82
Klf13	1.9412	1.56e-83	2.96e-82
Msrb3	-1.45121	1.68e-83	3.18e-82
Abcc4	1.43505	1.88e-83	3.55e-82
Rassf9	1.3798	1.9e-83	3.59e-82
Agtr2	1.45461	1.93e-83	3.64e-82
Trim33	1.14361	2.35e-83	4.42e-82
Col16a1	-1.66314	2.97e-83	5.58e-82
Msi2	1.08425	2.99e-83	5.61e-82
Zfp750	2.02554	3.31e-83	6.2e-82
Lpar1	-1.18972	3.53e-83	6.61e-82
Duoxa1	-2.23786	4.25e-83	7.94e-82
Tst	-1.3767	6.34e-83	1.18e-81
Strip2	-2.49816	8.28e-83	1.54e-81
Pappa	2.14276	1.67e-82	3.1e-81
Mex3a	1.1312	1.79e-82	3.33e-81
Rnf128	-1.30756	2.4e-82	4.46e-81
Lama4	-1.11719	9.79e-82	1.81e-80
Tmem100	3.18727	1.25e-81	2.3e-80
Mpp5	1.11464	2.46e-81	4.52e-80
Zfp397	1.04008	2.63e-81	4.84e-80
Unc93b1	-2.99503	2.66e-81	4.88e-80
D830031N03Rik	1.23159	3.35e-81	6.15e-80
Slc2a9	1.29124	3.65e-81	6.69e-80
C3	-3.04481	4.74e-81	8.67e-80
H2-Oa	-5.19809	5.52e-81	1.01e-79
Tmem131	1.11382	7.92e-81	1.44e-79
Ccdc8	-1.17063	8.44e-81	1.53e-79
Bdp1	1.08055	9.48e-81	1.72e-79
Plgrkt	-1.10022	9.56e-81	1.73e-79
Ar	4.3528	1.11e-80	2.02e-79
Itgb5	2.35151	1.39e-80	2.52e-79
Plb1	-4.88665	1.42e-80	2.56e-79
4932438A13Rik	1.0172	1.47e-80	2.65e-79
Il7	-1.1058	1.57e-80	2.83e-79
Senp6	1.01614	1.76e-80	3.17e-79
Pard3b	1.35325	2.47e-80	4.44e-79
Rnpepl1	-1.4868	2.83e-80	5.07e-79
Lgals3bp	-2.16748	3.29e-80	5.9e-79
Pacsin2	-1.05628	3.8e-80	6.8e-79
Zfp937	1.16579	4.1e-80	7.32e-79
Clk4	1.08873	4.6e-80	8.22e-79
Pde4dip	-1.07968	4.62e-80	8.23e-79
Wee2	4.25433	5.2e-80	9.27e-79
Hnrnpa3	1.12295	5.57e-80	9.91e-79
Slc39a11	-1.69471	6.47e-80	1.15e-78
Erbb3	2.15605	6.79e-80	1.21e-78
Top2b	1.08688	8.07e-80	1.43e-78
Gucy1a3	2.7166	1.4e-79	2.48e-78
Scel	3.97297	1.54e-79	2.72e-78
1810026B05Rik	1.22966	2.4e-79	4.23e-78
Egr3	6.24987	3.48e-79	6.14e-78
Calcoco1	-1.1239	4.53e-79	7.97e-78
Arid5b	1.11123	4.8e-79	8.43e-78
Epc2	1.10459	5.05e-79	8.86e-78
Kremen2	-1.35468	7.2e-79	1.26e-77
Paxbp1	1.08547	8.03e-79	1.41e-77
Zbtb1	1.49667	9.14e-79	1.6e-77
Xaf1	-1.9048	9.2e-79	1.61e-77
Cacna2d1	2.25829	1.26e-78	2.19e-77
Suv420h1	1.10868	1.39e-78	2.42e-77
Syngr2	-1.71951	1.76e-78	3.06e-77
Tln2	1.27248	1.92e-78	3.33e-77
Ctss	-4.17857	2.91e-78	5.05e-77
Alox12	2.48817	3.33e-78	5.78e-77
Irf2bpl	1.47652	4.65e-78	8.04e-77
Slc9a7	-3.80288	6.55e-78	1.13e-76
Cdc42bpa	1.1196	7.36e-78	1.27e-76
Fkbp1a	-1.01573	8.12e-78	1.4e-76
Trafd1	-1.53532	1.14e-77	1.96e-76
Smarcad1	1.04399	1.15e-77	1.98e-76
Ptrf	1.0476	1.62e-77	2.78e-76
Lcorl	1.53217	1.64e-77	2.81e-76
Pim1	-1.35538	1.97e-77	3.37e-76
Zfp407	1.02617	1.97e-77	3.37e-76
Arhgef16	-1.31618	2.58e-77	4.41e-76
Synpr	-1.69207	2.85e-77	4.86e-76
Plxnc1	1.77099	3.02e-77	5.15e-76
Sncaip	2.47661	3.04e-77	5.17e-76
Abi3bp	1.57344	3.08e-77	5.23e-76
Zfp867	1.26182	3.3e-77	5.59e-76
Lrrc8d	1.68223	3.47e-77	5.89e-76
Syt1	-3.88036	4.13e-77	6.99e-76
Rap2c	1.08528	5.12e-77	8.67e-76
Dzip3	1.08661	8.44e-77	1.43e-75
Aox4	-1.39176	1.13e-76	1.9e-75
Irgm2	-2.59769	1.6e-76	2.69e-75
Ifitm3	-1.03797	1.91e-76	3.21e-75
Zfp37	1.47404	1.96e-76	3.3e-75
Nol4	-2.3972	2.99e-76	5.01e-75
Nadk	-1.018	3.77e-76	6.32e-75
Uba7	-1.51804	3.84e-76	6.43e-75
Scd1	-2.05706	3.89e-76	6.5e-75
Slc6a8	-1.03092	3.9e-76	6.52e-75
Olfml1	-1.52458	4.39e-76	7.32e-75
Dcxr	-1.89583	4.5e-76	7.49e-75
Plekha5	1.07892	4.56e-76	7.6e-75
Pdgfb	-2.23057	4.69e-76	7.8e-75
Cpxm2	1.98042	8.63e-76	1.43e-74
Kcnq3	-3.0708	9.59e-76	1.59e-74
Gstm1	1.62957	9.72e-76	1.61e-74
Ptpn22	-1.29123	1.35e-75	2.23e-74
Rif1	1.01491	2.42e-75	4e-74
Zc3hav1	-1.83185	3.54e-75	5.83e-74
Podn	3.62415	3.59e-75	5.9e-74
Klhl24	1.22512	3.72e-75	6.1e-74
Sp110	-3.20363	3.76e-75	6.16e-74
Ephx2	-2.02391	4.11e-75	6.73e-74
Pcdh17	-2.62576	6.44e-75	1.05e-73
Micu1	-1.06841	1.3e-74	2.12e-73
Smek2	1.08846	1.31e-74	2.14e-73
Rfx3	1.23485	2.36e-74	3.83e-73
Crhbp	-6.21039	2.7e-74	4.39e-73
Cav1	1.50227	3.98e-74	6.43e-73
Mgat3	-1.05855	4.36e-74	7.03e-73
Cdc14b	-1.10427	4.96e-74	8e-73
Ncoa7	1.20477	5.37e-74	8.64e-73
Zfp422	1.05908	7.17e-74	1.15e-72
Zfml	1.01477	8.02e-74	1.29e-72
Flrt2	1.25028	9.75e-74	1.57e-72
Rbm25	1.09173	1.07e-73	1.71e-72
Kdm7a	1.33286	1.83e-73	2.92e-72
Dtnbp1	-1.29883	1.85e-73	2.96e-72
Sash1	1.06501	4.01e-73	6.39e-72
Shisa6	-2.4027	5.5e-73	8.73e-72
Spty2d1	1.00841	6.26e-73	9.93e-72
Naprt1	-1.84412	7.65e-73	1.21e-71
Polr3g	1.19494	7.95e-73	1.26e-71
Sobp	1.99388	7.99e-73	1.26e-71
5031414D18Rik	-4.49692	8.28e-73	1.31e-71
Snd1	-1.06435	8.41e-73	1.33e-71
Cdc20	-1.40224	1.18e-72	1.85e-71
Dll1	-2.69782	1.29e-72	2.03e-71
Gpatch2	1.2694	1.3e-72	2.05e-71
Dgka	1.23682	1.69e-72	2.65e-71
Bcl10	-1.03208	2.53e-72	3.97e-71
Arl6	-1.29086	2.99e-72	4.68e-71
Pld1	-1.06242	3.62e-72	5.65e-71
Ppfibp1	1.09848	3.75e-72	5.85e-71
Cadps	-4.51311	4.44e-72	6.91e-71
Bcl11b	1.44811	6.09e-72	9.47e-71
Nhsl2	3.90027	6.16e-72	9.56e-71
Ubn2	1.03997	7.33e-72	1.14e-70
Prss35	2.04356	7.8e-72	1.21e-70
Olfml3	2.2883	9.37e-72	1.45e-70
Smoc2	1.23326	1.09e-71	1.69e-70
Mtmr10	-1.00205	1.91e-71	2.95e-70
Ano1	2.04177	1.94e-71	3e-70
Nmi	-1.46425	2.26e-71	3.48e-70
Sema4g	2.60757	3.1e-71	4.75e-70
Hmgn3	1.94742	3.47e-71	5.32e-70
Mknk1	-1.16698	5.16e-71	7.91e-70
Gltp	-1.33376	5.87e-71	8.98e-70
Mpp7	-1.02089	6.16e-71	9.42e-70
Tead2	1.07829	6.57e-71	1e-69
Rbm20	-1.89907	9.35e-71	1.42e-69
Abhd6	-1.46782	1.32e-70	2.01e-69
Abhd2	-1.3954	1.66e-70	2.53e-69
Bod1l	1.17976	1.67e-70	2.53e-69
Lrrc16b	-2.24671	1.71e-70	2.59e-69
Adra2c	-3.83602	1.87e-70	2.84e-69
Mga	1.08641	2.03e-70	3.07e-69
Lgr5	4.2667	2.06e-70	3.12e-69
Zfp532	1.07657	2.3e-70	3.48e-69
Itgb7	-1.27822	2.47e-70	3.72e-69
Dact1	-2.03932	2.56e-70	3.86e-69
Ror2	2.51999	2.73e-70	4.12e-69
Sp100	-3.05249	2.83e-70	4.26e-69
Isg15	-3.58831	2.86e-70	4.3e-69
Krt15	1.94314	3.57e-70	5.36e-69
Dnajc3	1.0912	3.74e-70	5.61e-69
Aff3	2.1342	4.07e-70	6.1e-69
Rbpj	1.04433	5.06e-70	7.58e-69
B4galnt1	-2.65047	7.07e-70	1.06e-68
Osbpl8	1.06139	1.08e-69	1.61e-68
Gtf2e2	-1.20349	1.62e-69	2.41e-68
Ppap2a	-1.70957	1.66e-69	2.47e-68
Aldh18a1	-1.14374	4.9e-69	7.26e-68
Ttc39c	-1.71346	5.33e-69	7.89e-68
Bai1	-3.08616	6.24e-69	9.23e-68
Dbn1	1.12531	8.24e-69	1.22e-67
Rbbp6	1.06188	8.76e-69	1.29e-67
Pcdhb16	2.16825	1e-68	1.48e-67
Hbegf	3.61177	1.2e-68	1.76e-67
Ppig	1.2975	1.31e-68	1.93e-67
Adk	-1.18728	1.98e-68	2.91e-67
Clec2d	-1.11487	2.12e-68	3.11e-67
Cdc14a	1.20973	2.91e-68	4.26e-67
Id4	1.50705	3.78e-68	5.53e-67
Gcnt1	2.18758	5.42e-68	7.91e-67
Kndc1	-2.21518	5.59e-68	8.15e-67
Zfc3h1	1.01082	6.88e-68	1e-66
Fam199x	1.23925	7.61e-68	1.11e-66
Opcml	-1.29394	8.41e-68	1.22e-66
Calml4	-2.6912	9.54e-68	1.38e-66
Zfp57	1.28404	1.41e-67	2.04e-66
Vav3	-1.16178	1.56e-67	2.26e-66
Stra6	-4.73277	2.82e-67	4.08e-66
Hecw2	-2.04598	4.53e-67	6.53e-66
2810055G20Rik	1.65946	5.12e-67	7.38e-66
Plcg2	-2.2457	5.4e-67	7.77e-66
Ociad2	-1.25889	6.22e-67	8.94e-66
Vash2	-1.0565	8.31e-67	1.19e-65
Sat1	1.36694	1.17e-66	1.68e-65
Irf4	-3.07877	1.62e-66	2.31e-65
Serpinb1a	-2.6692	1.65e-66	2.36e-65
Heph	1.07954	1.8e-66	2.57e-65
Ncald	-2.61769	1.8e-66	2.57e-65
Myh1	4.24058	2.42e-66	3.45e-65
Asns	-1.12398	2.53e-66	3.6e-65
Ryr3	-4.96856	3.05e-66	4.33e-65
Tmem170b	1.34	3.2e-66	4.55e-65
Epb4.1l4b	-1.44707	3.88e-66	5.51e-65
Elfn1	1.23288	3.94e-66	5.58e-65
Sepp1	1.54062	4.22e-66	5.97e-65
Zfp81	1.29254	4.31e-66	6.09e-65
Prpf4b	1.00287	4.95e-66	6.99e-65
Pycard	-1.42581	5.21e-66	7.34e-65
Lmo3	-4.7089	5.87e-66	8.26e-65
Bzrap1	-3.72595	6.11e-66	8.59e-65
A630076J17Rik	-4.83139	6.39e-66	8.98e-65
Shb	-1.16482	7.99e-66	1.12e-64
Nr2f1	-3.06695	9.48e-66	1.33e-64
Elovl7	-1.9543	9.84e-66	1.38e-64
Ust	-1.1331	1.28e-65	1.79e-64
Klf11	1.93994	2.68e-65	3.73e-64
Kcnma1	1.34097	3.12e-65	4.33e-64
Palmd	2.82385	3.6e-65	5e-64
Nphp1	-1.18426	6.27e-65	8.68e-64
Alox15	-4.07613	9.64e-65	1.33e-63
Fmn1	-2.53511	1.03e-64	1.42e-63
Kctd4	-2.50847	1.14e-64	1.57e-63
Grm8	-2.51413	1.21e-64	1.67e-63
Arid4a	1.18002	1.87e-64	2.57e-63
Arl4d	3.73815	1.88e-64	2.58e-63
Aldh4a1	-1.16499	2.09e-64	2.88e-63
Has2	-2.21116	2.33e-64	3.21e-63
Gclc	1.11008	2.45e-64	3.37e-63
Syde2	1.33951	2.89e-64	3.96e-63
Zbtb26	1.1406	3.19e-64	4.36e-63
9930021J03Rik	1.12561	3.29e-64	4.5e-63
Spock1	1.93121	4.64e-64	6.33e-63
Gm17066	1.35118	6.78e-64	9.25e-63
Pitpnm1	-1.58702	7.15e-64	9.74e-63
Cpa2	-5.4295	7.17e-64	9.76e-63
Wdr86	3.28148	7.32e-64	9.95e-63
Als2cl	-1.98309	7.93e-64	1.08e-62
Axl	1.03547	8.34e-64	1.13e-62
Fam129a	1.50883	8.4e-64	1.14e-62
Znrf2	-1.21975	8.49e-64	1.15e-62
Pgap1	1.4005	1.43e-63	1.94e-62
Acta2	1.72244	1.49e-63	2.01e-62
Gm12250	-4.92753	1.71e-63	2.31e-62
Gcc2	1.13292	2.39e-63	3.22e-62
Mif	-1.12036	2.55e-63	3.44e-62
Ppl	1.67866	2.64e-63	3.55e-62
Ptpre	2.45148	2.7e-63	3.63e-62
Ctsh	-1.98971	2.8e-63	3.76e-62
Pcdhb19	2.06632	2.92e-63	3.92e-62
Rab11fip2	1.06953	3.05e-63	4.09e-62
Rbm43	-1.08842	8.37e-63	1.12e-61
2510009E07Rik	1.39022	8.58e-63	1.15e-61
Prickle2	2.34728	9.54e-63	1.27e-61
Il1r1	-1.0413	1.23e-62	1.64e-61
Lrrc32	3.85893	1.23e-62	1.64e-61
Atpaf2	-1.15917	2.11e-62	2.8e-61
Serpinc1	-4.33872	2.46e-62	3.25e-61
Slc15a2	2.01227	2.45e-62	3.25e-61
Ltbp1	1.26016	2.9e-62	3.83e-61
Col2a1	2.04369	3e-62	3.95e-61
Adamts12	1.52882	3.49e-62	4.6e-61
Spire1	1.6448	4.75e-62	6.25e-61
Zfp942	1.30659	5.12e-62	6.72e-61
Stx7	-1.06669	7.38e-62	9.69e-61
Pstpip2	-1.52031	7.94e-62	1.04e-60
Mum1l1	1.99529	8.22e-62	1.08e-60
Pgm2l1	1.28	9.88e-62	1.29e-60
Ccbe1	3.35223	1.02e-61	1.33e-60
Map3k14	-1.2745	1.06e-61	1.39e-60
Casp7	-1.06588	1.31e-61	1.71e-60
Kank4	-1.74301	1.38e-61	1.8e-60
Tcerg1	1.00623	1.5e-61	1.95e-60
Parp12	-1.52032	1.59e-61	2.07e-60
Esf1	1.32701	1.83e-61	2.38e-60
Hist1h2bk	-1.20998	2.81e-61	3.63e-60
Ptprz1	-1.127	2.97e-61	3.83e-60
2610016A17Rik	-1.54195	3.75e-61	4.84e-60
Micall2	-2.20365	4.23e-61	5.45e-60
Smc3	1.1267	4.26e-61	5.49e-60
St3gal1	1.82585	6.1e-61	7.85e-60
S100a3	-3.79874	7.19e-61	9.23e-60
Pi15	2.08311	7.38e-61	9.46e-60
Sec62	1.3563	9.36e-61	1.2e-59
Arhgap29	1.15598	9.76e-61	1.25e-59
Prrx2	4.47127	1.18e-60	1.51e-59
Cldn1	1.40803	1.24e-60	1.59e-59
Dchs1	1.60481	1.31e-60	1.67e-59
Dsg1b	-5.4008	1.37e-60	1.74e-59
Yae1d1	1.00669	1.38e-60	1.76e-59
Eif2b4	-1.1749	1.63e-60	2.07e-59
Bmp5	-4.75023	2.14e-60	2.72e-59
Dtx1	-2.38753	2.49e-60	3.17e-59
Mad2l1	-1.0356	2.65e-60	3.37e-59
Ctxn3	1.93277	2.79e-60	3.54e-59
Zfp386	1.27317	3.54e-60	4.49e-59
Fry	1.16882	3.58e-60	4.53e-59
Col6a5	-4.25901	6.3e-60	7.94e-59
Atp10b	2.80491	6.79e-60	8.55e-59
Pnpla2	-1.92363	7.34e-60	9.23e-59
Tgfa	2.33567	8e-60	1e-58
Gp5	-3.3421	8.08e-60	1.01e-58
Fam198b	1.17841	1.05e-59	1.31e-58
Tbx3	3.35967	1.13e-59	1.42e-58
Srgap2	1.16561	1.15e-59	1.44e-58
March7	1.02991	1.19e-59	1.49e-58
Garnl3	2.16188	1.22e-59	1.52e-58
Gramd1b	1.28867	1.35e-59	1.68e-58
Ccdc53	-1.11809	2.07e-59	2.57e-58
Wnt11	3.15667	2.14e-59	2.66e-58
Zbed6	1.04067	2.51e-59	3.11e-58
Zbp1	-4.21039	2.74e-59	3.38e-58
Ube2c	-1.20404	4.15e-59	5.13e-58
Mfge8	-1.07624	4.18e-59	5.16e-58
Cpeb2	2.07077	4.66e-59	5.75e-58
Htatsf1	1.02179	5.79e-59	7.14e-58
Zc3hav1l	1.10917	6.54e-59	8.04e-58
Hdac11	-1.29465	7.39e-59	9.07e-58
Zdhhc15	1.43463	7.51e-59	9.22e-58
Mtmr7	2.65169	7.65e-59	9.38e-58
Cmtm3	1.08404	8.69e-59	1.06e-57
Krt6b	5.01335	8.94e-59	1.09e-57
Gm4944	1.16156	1.06e-58	1.29e-57
Ncam1	1.52112	1.76e-58	2.15e-57
Rnf103	1.25282	1.85e-58	2.26e-57
Zfp62	1.12484	2.01e-58	2.45e-57
2610034B18Rik	-1.19751	2.27e-58	2.76e-57
Il4ra	-1.11334	3.59e-58	4.36e-57
Bcl11a	1.03771	4.21e-58	5.11e-57
Oprk1	3.96038	5.77e-58	6.98e-57
Zswim5	2.15321	6.8e-58	8.21e-57
Dpp10	-1.90928	7.78e-58	9.38e-57
Tnfaip3	-1.25805	8.2e-58	9.88e-57
Sgsm1	-2.90356	8.56e-58	1.03e-56
Scg5	-2.85087	1.1e-57	1.33e-56
Amer2	5.91239	1.4e-57	1.68e-56
Zmat4	-1.99317	1.72e-57	2.06e-56
Rhbdl2	-2.1228	2.05e-57	2.45e-56
Slc22a23	-1.13036	2.87e-57	3.42e-56
Col4a3bp	1.16367	3.06e-57	3.65e-56
Galk1	-1.19903	3.25e-57	3.87e-56
Colq	-3.0983	4.27e-57	5.08e-56
Nkain3	3.11987	8.35e-57	9.91e-56
Lcor	1.27214	9.34e-57	1.11e-55
Pcsk2	-10.1869	1.55e-56	1.84e-55
Zfp703	-1.82973	1.75e-56	2.06e-55
Lztfl1	1.1388	2.01e-56	2.37e-55
Melk	-1.00031	2.4e-56	2.82e-55
Lhfpl1	1.99615	2.58e-56	3.03e-55
Rit1	-1.23572	3.12e-56	3.66e-55
Zfp442	1.1934	4.5e-56	5.26e-55
Greb1l	-1.64769	5.33e-56	6.22e-55
Tuba1a	-1.17189	1e-55	1.16e-54
Scn3a	-4.21604	1.13e-55	1.31e-54
Gm12185	-3.34265	1.3e-55	1.51e-54
Slc8a2	-2.15522	1.84e-55	2.12e-54
Myog	-9.94419	1.88e-55	2.17e-54
Sel1l3	2.56177	1.88e-55	2.17e-54
Rexo2	-1.09732	2.24e-55	2.58e-54
Tshz3	2.41755	2.43e-55	2.8e-54
Cd52	-6.03432	2.61e-55	3e-54
9530091C08Rik	1.60567	3.58e-55	4.11e-54
Gpc2	1.66678	4.44e-55	5.09e-54
Esrrg	2.44057	4.93e-55	5.64e-54
Actr5	-1.97435	5.73e-55	6.55e-54
E2f6	1.30029	7.91e-55	9.02e-54
Hk2	1.08572	1.02e-54	1.16e-53
1110051M20Rik	-1.2763	1.02e-54	1.17e-53
Pcx	-1.16229	1.17e-54	1.33e-53
Rnf157	-2.1335	1.5e-54	1.7e-53
Prkca	-1.40357	2.14e-54	2.41e-53
Pcdh15	-2.57114	2.34e-54	2.64e-53
Zfp945	1.12459	2.6e-54	2.92e-53
Fam84b	1.00468	2.89e-54	3.25e-53
Prmt7	-1.0145	3.56e-54	4e-53
6330403K07Rik	2.2935	3.89e-54	4.36e-53
Pm20d1	1.42905	4.19e-54	4.7e-53
Slc7a7	-3.1211	5.16e-54	5.78e-53
Tmtc2	1.22253	8.03e-54	8.96e-53
Gng2	1.9893	9.14e-54	1.02e-52
Tctex1d1	-6.51375	1.07e-53	1.2e-52
Nek6	1.44888	1.19e-53	1.32e-52
Arhgap8	-1.01917	1.37e-53	1.52e-52
Sdk1	-1.33821	1.45e-53	1.61e-52
Slc26a2	1.44324	1.51e-53	1.67e-52
Gm16386	1.59324	1.79e-53	1.99e-52
Gpr116	1.24798	2.19e-53	2.43e-52
Bcor	1.16773	2.2e-53	2.44e-52
Zfp521	1.35992	2.43e-53	2.69e-52
Acaa1b	-1.78667	3.04e-53	3.36e-52
Eda	1.94358	3.06e-53	3.38e-52
Arhgap32	1.06293	3.07e-53	3.39e-52
Lad1	-1.35455	3.62e-53	3.99e-52
Wdr60	1.15137	3.75e-53	4.13e-52
Pdlim2	-2.48241	3.79e-53	4.16e-52
9930012K11Rik	-1.50273	5.04e-53	5.54e-52
Zfp606	1.28986	6.22e-53	6.81e-52
Cc2d2a	1.03004	6.46e-53	7.07e-52
Casp4	-2.27037	8.73e-53	9.52e-52
Fam163a	-7.59504	8.9e-53	9.7e-52
Aurka	-1.08588	1.26e-52	1.37e-51
Kcnmb4	1.34117	1.36e-52	1.48e-51
Tmod2	-1.55703	1.51e-52	1.64e-51
Klf12	1.54704	1.69e-52	1.83e-51
Fam110c	2.22974	1.79e-52	1.94e-51
Firre	1.00397	2.64e-52	2.85e-51
Ogdhl	1.52614	3.23e-52	3.48e-51
Cpne4	3.02217	3.31e-52	3.57e-51
Ncf4	-6.1357	3.53e-52	3.8e-51
Dsel	1.11688	3.57e-52	3.84e-51
Zfp760	1.31685	3.7e-52	3.97e-51
Cldn4	2.14144	3.95e-52	4.24e-51
Ppil4	1.15711	5.8e-52	6.21e-51
Fbxl20	1.02426	9.31e-52	9.95e-51
Rnase1	6.72175	1.05e-51	1.12e-50
Trim21	-1.21249	1.24e-51	1.32e-50
Mirlet7bhg	-2.14966	1.62e-51	1.73e-50
Gm5595	1.45463	1.76e-51	1.87e-50
Dmrta1	-3.9575	2.34e-51	2.48e-50
Dusp4	-2.57211	2.46e-51	2.61e-50
Gria3	1.33638	2.67e-51	2.82e-50
Zfp955b	1.26157	2.73e-51	2.88e-50
Creb5	3.91991	3.61e-51	3.79e-50
Dusp5	4.28987	4.07e-51	4.27e-50
Nuak1	-1.36606	5.26e-51	5.51e-50
Pbx3	1.11498	5.27e-51	5.51e-50
4930550C14Rik	-2.28031	5.98e-51	6.25e-50
A830082K12Rik	-4.65143	8.19e-51	8.55e-50
Frem1	-1.3391	8.66e-51	9.02e-50
Tecpr2	1.20512	9.79e-51	1.02e-49
Nfatc4	2.00875	1.01e-50	1.05e-49
Nkain4	-1.3139	1.06e-50	1.1e-49
Pnn	1.01223	1.23e-50	1.27e-49
Trf	-3.01765	1.39e-50	1.44e-49
Rgag4	3.52705	2.02e-50	2.09e-49
Wnt10b	-2.49894	2.15e-50	2.22e-49
Fgf21	-2.41426	3.01e-50	3.09e-49
Trpm5	2.36367	3.03e-50	3.11e-49
H2-Ke6	-1.19918	3.49e-50	3.58e-49
Nr2f2	2.70766	6.06e-50	6.19e-49
Airn	2.31913	6.46e-50	6.58e-49
Arhgap20	1.22308	7.1e-50	7.22e-49
Gpt2	-1.3092	8.38e-50	8.51e-49
Nrbp2	1.26297	9.79e-50	9.94e-49
D930016D06Rik	1.79666	1.1e-49	1.12e-48
Fam89a	-3.28068	1.89e-49	1.91e-48
Slc5a5	-4.50347	2.22e-49	2.24e-48
Zfp322a	1.08456	2.51e-49	2.53e-48
Rab27a	1.11088	2.96e-49	2.99e-48
Heyl	-1.73085	3.94e-49	3.95e-48
Fas	-2.6585	5.47e-49	5.47e-48
Twist2	2.63813	5.73e-49	5.71e-48
Tnfrsf8	-9.76917	5.77e-49	5.75e-48
Zfp2	1.32686	6.11e-49	6.09e-48
Lonrf2	1.93825	7.69e-49	7.63e-48
H2-M3	-2.83584	7.84e-49	7.78e-48
Eif5a2	1.21103	8.09e-49	8.02e-48
A730046J19Rik	4.89406	8.14e-49	8.06e-48
Nop58	1.00213	8.34e-49	8.25e-48
Mphosph8	1.24804	8.83e-49	8.72e-48
Tgm2	1.98357	1.09e-48	1.08e-47
Stat2	-1.39116	1.61e-48	1.58e-47
Il1rn	-2.16053	1.62e-48	1.6e-47
Nkx6-2	-6.56581	1.63e-48	1.6e-47
Dync1i1	-4.53566	1.84e-48	1.81e-47
Magi3	1.11978	2.17e-48	2.13e-47
Galnt14	2.46243	2.66e-48	2.61e-47
Cep70	1.50085	3.45e-48	3.38e-47
Akr1b10	-2.39311	4.26e-48	4.16e-47
Ifi27	-1.33271	4.76e-48	4.65e-47
Slc24a4	-3.55057	6.32e-48	6.17e-47
Ccdc55	1.35111	7.87e-48	7.68e-47
Slc25a27	1.81675	9.76e-48	9.51e-47
Klhdc8a	-2.72571	9.94e-48	9.68e-47
Slc25a21	2.12019	9.95e-48	9.68e-47
Zfp607	1.0772	1.09e-47	1.06e-46
Cadps2	-1.39911	1.11e-47	1.08e-46
Nlrc5	-5.48518	1.13e-47	1.1e-46
Myzap	-1.85634	1.49e-47	1.45e-46
A130077B15Rik	1.12277	1.7e-47	1.65e-46
Ifi27l2a	-3.08603	1.84e-47	1.77e-46
Rb1cc1	1.01615	2.11e-47	2.04e-46
Adamts19	-1.70688	2.77e-47	2.67e-46
Chchd6	-1.50923	3.46e-47	3.33e-46
Dnajb4	1.1544	3.8e-47	3.66e-46
Dph5	-1.12465	3.97e-47	3.81e-46
Zfp932	1.29493	4.59e-47	4.4e-46
Amigo2	2.4184	5.71e-47	5.46e-46
Sp140	-2.17227	5.9e-47	5.64e-46
Ulk4	-1.2405	6.22e-47	5.94e-46
Rassf6	-1.18862	7.52e-47	7.16e-46
Bcl6	1.02812	7.82e-47	7.45e-46
Wbscr17	-3.40146	8.31e-47	7.91e-46
Cep95	1.04891	8.41e-47	7.99e-46
Twf2	-1.5196	8.6e-47	8.18e-46
Flt3l	-2.64894	9.7e-47	9.21e-46
Mrpl38	-1.20473	1.24e-46	1.17e-45
Sdpr	2.12587	1.24e-46	1.17e-45
Rgma	1.36478	1.35e-46	1.28e-45
Lrif1	1.27744	1.37e-46	1.29e-45
Lrrc3b	-4.59163	1.45e-46	1.37e-45
Zfp791	1.6601	1.48e-46	1.4e-45
Mgp	1.08996	1.63e-46	1.54e-45
Cnga2	-4.21611	2.14e-46	2.01e-45
Zfp808	1.53329	2.14e-46	2.01e-45
Zfp759	1.46193	2.23e-46	2.1e-45
Plekhm3	-1.10833	2.71e-46	2.54e-45
Sbk1	1.02269	3e-46	2.8e-45
Pcdhb18	2.29481	3.17e-46	2.96e-45
Cmpk2	-2.22191	3.39e-46	3.16e-45
Arg2	-1.86286	3.68e-46	3.43e-45
Tmprss11d	-9.791	6.05e-46	5.62e-45
AA467197	-1.51981	6.12e-46	5.68e-45
Zfp101	1.18298	6.91e-46	6.41e-45
Ogfrl1	-1.013	7.56e-46	7e-45
BB123696	-6.54037	1.52e-45	1.4e-44
Fam184a	2.07454	1.53e-45	1.41e-44
Spred3	3.65565	2.08e-45	1.91e-44
Cers3	-1.8332	2.62e-45	2.4e-44
Aldh1a3	-1.97052	2.83e-45	2.59e-44
Smyd5	-1.0169	2.87e-45	2.63e-44
Srek1	1.01603	4.25e-45	3.88e-44
Crybg3	-1.2098	4.87e-45	4.44e-44
Acacb	-2.58733	5.22e-45	4.75e-44
Gpr98	2.06798	7.27e-45	6.6e-44
Bmpr1b	1.40296	7.38e-45	6.7e-44
Map3k9	1.7638	7.82e-45	7.1e-44
Stxbp1	-2.01597	7.97e-45	7.23e-44
Gpr146	-2.69073	9.35e-45	8.47e-44
Cr2	-3.41354	1.12e-44	1.01e-43
Ankrd44	-1.05555	1.13e-44	1.03e-43
Dpp4	1.51438	1.5e-44	1.35e-43
B3gnt5	1.63217	1.85e-44	1.66e-43
Tpm2	-1.52118	2.27e-44	2.04e-43
Zfp934	1.60416	2.42e-44	2.17e-43
Hist1h2bj	-1.1414	2.74e-44	2.46e-43
Galnt12	-1.53245	3.01e-44	2.7e-43
Phyhd1	4.08463	3.03e-44	2.71e-43
Lsm11	-1.19183	3.07e-44	2.75e-43
S100a13	-2.5075	3.14e-44	2.81e-43
Ttc39a	-1.63291	3.37e-44	3.01e-43
Kmt2e	1.02019	4.4e-44	3.92e-43
Ube2ql1	-3.60734	4.43e-44	3.95e-43
Bcap29	1.0292	4.7e-44	4.18e-43
Ppp1r14c	2.19609	5.72e-44	5.08e-43
Leng9	-1.80528	6.15e-44	5.47e-43
Mfsd12	-1.17014	6.38e-44	5.66e-43
Arid3b	-3.75445	6.47e-44	5.73e-43
Mpp2	-1.24304	6.76e-44	5.99e-43
Col11a1	1.99571	8.5e-44	7.52e-43
Npy	3.8806	9.31e-44	8.23e-43
Fzd5	-1.09639	1.07e-43	9.45e-43
Gpld1	1.41249	1.13e-43	9.91e-43
Kynu	-5.33798	1.21e-43	1.07e-42
Mycl	1.11144	1.4e-43	1.23e-42
Dhx58	-3.83672	1.59e-43	1.4e-42
Ppp1r15a	1.44631	1.69e-43	1.49e-42
Nrp1	1.01892	1.88e-43	1.65e-42
Snhg18	1.92114	2.04e-43	1.79e-42
Gpc6	1.08533	2.11e-43	1.85e-42
Hdac7	-1.03659	2.14e-43	1.88e-42
S1pr1	-2.40038	2.3e-43	2.01e-42
Tmem229a	-4.13872	2.53e-43	2.21e-42
Scin	-2.50406	2.84e-43	2.47e-42
Filip1	2.22353	2.9e-43	2.52e-42
Drd5	5.83248	3.15e-43	2.74e-42
Gabrb2	4.73724	3.21e-43	2.79e-42
Dach2	-1.81324	3.43e-43	2.98e-42
Sod3	4.45647	3.9e-43	3.38e-42
Laptm5	-3.31095	4.61e-43	3.99e-42
Cecr2	1.75115	4.78e-43	4.13e-42
Ksr1	-1.81117	5.19e-43	4.48e-42
Snx24	1.56622	5.58e-43	4.81e-42
Fam73a	1.14651	5.61e-43	4.83e-42
Mmp28	-3.36686	6.69e-43	5.76e-42
Zfp229	1.3387	7.64e-43	6.56e-42
Pik3cb	1.3515	7.73e-43	6.64e-42
Prr32	-3.92904	8.4e-43	7.21e-42
Ufsp1	-1.29648	9.48e-43	8.11e-42
Cmtm7	-1.44754	1.03e-42	8.8e-42
Reg3g	-7.42701	1.1e-42	9.42e-42
Akap1	1.19809	1.32e-42	1.12e-41
Fam213a	1.48403	1.53e-42	1.3e-41
2210018M11Rik	1.21911	1.95e-42	1.66e-41
Dock11	1.20253	2.42e-42	2.05e-41
Chst7	-3.77854	2.62e-42	2.22e-41
AI413582	-1.55277	3.06e-42	2.58e-41
Map2k3	-1.03259	3.44e-42	2.9e-41
Adamts15	1.89951	5.18e-42	4.36e-41
Grin2c	-4.59933	5.45e-42	4.58e-41
Cntn6	-2.89482	5.47e-42	4.6e-41
Zfp738	1.14032	6.16e-42	5.16e-41
Rnf144a	1.15605	8.91e-42	7.45e-41
Aph1b	1.29008	9.31e-42	7.78e-41
Hmox1	-2.17549	9.99e-42	8.35e-41
Rara	1.3107	1e-41	8.37e-41
Med12l	1.02919	1.67e-41	1.39e-40
Hist1h3b	-1.03471	1.71e-41	1.42e-40
Slc25a37	1.08916	1.72e-41	1.43e-40
Zfp185	1.7714	1.77e-41	1.47e-40
Bspry	-1.35196	2.08e-41	1.72e-40
Dpcd	-1.14299	2.07e-41	1.72e-40
Fgfr1	1.96638	2.1e-41	1.74e-40
Dok5	-3.72438	2.35e-41	1.94e-40
Ddah1	-2.23923	2.36e-41	1.95e-40
Dtna	1.50731	2.59e-41	2.14e-40
Zfp459	1.48417	2.64e-41	2.18e-40
Tspan2	1.76267	2.96e-41	2.44e-40
Gfra1	1.40017	3.12e-41	2.58e-40
Sbspon	3.85594	3.89e-41	3.19e-40
Plk1	-1.14321	3.9e-41	3.2e-40
Myo16	-1.03636	4.02e-41	3.3e-40
Mmp11	2.04938	4.51e-41	3.7e-40
Fam126b	1.04331	4.89e-41	4.01e-40
Adhfe1	-2.67394	5.09e-41	4.16e-40
Entpd6	-1.0121	5.63e-41	4.6e-40
Atp2b2	-9.47738	6.14e-41	5.02e-40
Uvssa	1.18269	8.02e-41	6.54e-40
5730507C01Rik	1.318	1.53e-40	1.24e-39
Fxyd1	1.76688	1.85e-40	1.5e-39
Gucy1b3	1.91946	1.86e-40	1.51e-39
Fbxo6	-1.48725	1.91e-40	1.55e-39
Lama2	1.23705	2.13e-40	1.72e-39
Nfil3	-1.86802	2.15e-40	1.74e-39
Osr2	4.00227	2.37e-40	1.92e-39
Hpse	1.53096	3.15e-40	2.54e-39
Slit1	-3.97236	3.2e-40	2.59e-39
Ddx60	-2.40432	3.25e-40	2.62e-39
Cadm4	2.28882	3.99e-40	3.21e-39
Fosl2	1.62454	4.15e-40	3.34e-39
Gm15987	-3.89338	4.54e-40	3.65e-39
Pla2g12a	1.38177	4.56e-40	3.67e-39
Exoc6	1.15665	5.12e-40	4.11e-39
Gabre	2.4062	5.37e-40	4.31e-39
Nrcam	-1.02246	5.92e-40	4.75e-39
Tbc1d30	-1.99119	5.95e-40	4.77e-39
Arsk	1.24366	6.15e-40	4.92e-39
Psme1	-1.20212	6.28e-40	5.03e-39
Pappa2	-4.75542	7.59e-40	6.06e-39
Abcc9	1.52874	9.24e-40	7.37e-39
Fxyd2	-4.62851	9.36e-40	7.46e-39
Zc3h6	1.23597	1.02e-39	8.14e-39
Ces1d	2.35419	1.17e-39	9.29e-39
Sult1c2	-6.9228	1.43e-39	1.13e-38
Peg10	1.36549	1.63e-39	1.29e-38
Zswim6	1.05717	1.66e-39	1.31e-38
3632451O06Rik	2.46314	1.93e-39	1.53e-38
Ddt	-1.36074	2.18e-39	1.72e-38
Pdyn	-6.89812	3.19e-39	2.51e-38
Col6a3	1.0213	3.68e-39	2.89e-38
Avpr1a	-2.83447	4.45e-39	3.49e-38
Mir17hg	1.73686	4.71e-39	3.69e-38
Gpha2	3.67024	4.79e-39	3.75e-38
Spon2	-1.5412	4.81e-39	3.77e-38
Lpar3	-2.57869	5.52e-39	4.32e-38
Frk	1.46248	6.73e-39	5.24e-38
2810025M15Rik	-1.00315	7.1e-39	5.54e-38
Chst8	-3.73873	8.35e-39	6.49e-38
F2rl1	-1.28439	8.44e-39	6.56e-38
Zfp53	1.31167	9.1e-39	7.07e-38
Lnp	1.00559	9.41e-39	7.3e-38
Kcnk6	-1.84769	9.5e-39	7.37e-38
Col22a1	-3.18093	1.08e-38	8.36e-38
Serpinb12	-3.11082	1.33e-38	1.03e-37
2310002F09Rik	4.01656	1.52e-38	1.17e-37
Ooep	-6.12104	1.67e-38	1.29e-37
Fgd4	1.00193	1.76e-38	1.36e-37
Parp10	-1.43399	2.05e-38	1.58e-37
Cav2	1.59591	2.37e-38	1.83e-37
Cables1	-1.24993	2.48e-38	1.91e-37
Lrrk2	-1.44202	2.72e-38	2.09e-37
AU041133	1.37926	3.77e-38	2.89e-37
Prss8	1.67528	3.79e-38	2.9e-37
Pcdh8	-3.92758	3.9e-38	2.99e-37
Syt9	2.30198	4.24e-38	3.25e-37
Runx1	1.31913	4.75e-38	3.63e-37
Nfkbiz	1.27663	5.36e-38	4.09e-37
Samd14	-1.41893	6.04e-38	4.6e-37
Zeb2	1.44532	6.1e-38	4.64e-37
Tnfrsf14	-3.54677	6.83e-38	5.19e-37
Efna5	1.47487	7.12e-38	5.41e-37
Adamts3	-2.11245	9.63e-38	7.3e-37
Hic2	1.48487	1.01e-37	7.62e-37
Camk1g	3.98874	1.65e-37	1.25e-36
Slc25a29	-1.68499	1.86e-37	1.4e-36
Xdh	-1.6017	3.95e-37	2.96e-36
Dapp1	-1.49503	5.09e-37	3.8e-36
Fkbp7	1.59308	5.3e-37	3.96e-36
Matn2	1.31851	6.5e-37	4.84e-36
Artn	4.51999	7e-37	5.21e-36
Tmem63a	-1.07313	7.59e-37	5.64e-36
Nr4a2	1.6216	7.93e-37	5.89e-36
9830147E19Rik	1.45489	1.01e-36	7.52e-36
Corin	3.35762	1.06e-36	7.81e-36
Swt1	1.10063	1.08e-36	7.95e-36
Sdk2	1.17604	1.14e-36	8.44e-36
Chrna7	3.52184	1.18e-36	8.71e-36
Defb42	-5.17885	1.25e-36	9.19e-36
Hist2h2be	1.11142	1.27e-36	9.36e-36
Bmp6	2.05229	1.42e-36	1.05e-35
Il23a	-3.89048	2.09e-36	1.54e-35
Map1s	-1.1961	2.12e-36	1.56e-35
Il18bp	-1.67147	2.16e-36	1.58e-35
Ndrg1	1.3726	2.2e-36	1.62e-35
Tmed5	1.04718	2.37e-36	1.73e-35
Sh3rf3	-1.03844	2.41e-36	1.76e-35
Lrrc8b	-1.16593	2.55e-36	1.86e-35
Phf11d	-2.94527	2.61e-36	1.91e-35
Tmprss11g	1.74873	3.03e-36	2.21e-35
Zfp873	1.06504	3.54e-36	2.58e-35
Depdc7	1.00179	3.87e-36	2.81e-35
Zfp935	1.10113	4.01e-36	2.91e-35
S100a1	-1.91049	4.61e-36	3.34e-35
Plxna3	1.49382	4.95e-36	3.59e-35
Gjc1	1.31225	4.97e-36	3.6e-35
Bex4	2.25397	5.29e-36	3.83e-35
Gulp1	-1.64892	5.75e-36	4.15e-35
Cldn9	3.69674	5.93e-36	4.27e-35
Plekhg3	1.07492	6.36e-36	4.58e-35
Nrip2	-1.5013	6.99e-36	5.03e-35
Sema4c	-1.00781	7.58e-36	5.45e-35
Tmem158	-1.50353	8.68e-36	6.23e-35
Vmo1	-6.11573	9.7e-36	6.96e-35
Akr7a5	-1.0638	1.1e-35	7.89e-35
Pvr	1.67545	1.27e-35	9.07e-35
Nans	-1.02097	1.29e-35	9.19e-35
Rassf3	-1.12352	1.32e-35	9.45e-35
Il2rg	-4.83548	1.7e-35	1.21e-34
Dsg1c	5.37017	1.97e-35	1.4e-34
Hs3st3b1	-1.20027	2.08e-35	1.48e-34
Tapbpl	-1.18471	2.15e-35	1.53e-34
Skint8	-3.59324	2.63e-35	1.86e-34
Sertad4	2.70022	2.88e-35	2.04e-34
E130309F12Rik	3.13802	3.08e-35	2.18e-34
Chrd	1.50853	3.26e-35	2.3e-34
Sema5b	1.94459	4.56e-35	3.21e-34
Mgat5b	1.77609	4.62e-35	3.26e-34
Nt5e	1.66706	4.74e-35	3.33e-34
Rsad2	-3.13899	5.67e-35	3.99e-34
Kcnb1	2.55984	7.64e-35	5.36e-34
Bend7	1.32651	8.02e-35	5.63e-34
Krt16	-3.67633	8.37e-35	5.87e-34
Gck	-1.72872	8.55e-35	5.99e-34
Rbm12b2	1.10836	8.64e-35	6.05e-34
Mrps6	-1.22204	1.08e-34	7.57e-34
Rasgrp4	2.8456	1.09e-34	7.63e-34
Fah	-1.99162	1.13e-34	7.93e-34
Pnma2	-1.5196	1.38e-34	9.61e-34
Galnt16	2.11395	1.64e-34	1.14e-33
Prdm12	6.13592	1.64e-34	1.14e-33
Pm20d2	1.65915	1.73e-34	1.2e-33
Dnah17	-4.01165	1.79e-34	1.24e-33
Plek2	-2.0497	2.3e-34	1.59e-33
Tfpi	1.17139	2.53e-34	1.76e-33
AI427809	2.75926	2.6e-34	1.8e-33
Stambpl1	-1.26597	2.86e-34	1.98e-33
Ccdc109b	-4.81973	3.22e-34	2.23e-33
Ank2	1.54195	4.1e-34	2.82e-33
Sorbs3	1.31578	4.41e-34	3.04e-33
Clca5	-1.13498	4.48e-34	3.09e-33
AW146154	1.25392	4.71e-34	3.24e-33
Slc4a8	-1.99899	5.83e-34	4e-33
4930590J08Rik	-4.45426	6.18e-34	4.24e-33
Mif4gd	-1.29023	6.65e-34	4.56e-33
Sult5a1	1.69046	8.9e-34	6.09e-33
Ncf2	-1.79713	9.21e-34	6.29e-33
Rasa4	2.56946	1.19e-33	8.13e-33
Pgp	-1.70465	1.31e-33	8.91e-33
Gpr37	-3.1232	1.49e-33	1.01e-32
Scn2b	-1.10007	1.63e-33	1.11e-32
B4galt2	1.55549	1.85e-33	1.26e-32
Zdbf2	1.02961	1.9e-33	1.29e-32
Dab2	1.96056	2.04e-33	1.38e-32
A630023P12Rik	-3.38745	2.06e-33	1.4e-32
Il34	2.1358	2.57e-33	1.74e-32
Slc34a2	2.25222	2.6e-33	1.75e-32
Zfp763	1.08636	3.45e-33	2.32e-32
Ehd2	1.13749	3.89e-33	2.61e-32
Gm3414	1.34325	3.95e-33	2.65e-32
Rgs17	-1.94869	4.13e-33	2.77e-32
Cecr6	-1.49338	4.91e-33	3.29e-32
Il18r1	-4.59852	5e-33	3.35e-32
D730005E14Rik	-1.3176	5.1e-33	3.41e-32
Zfp948	1.39876	5.09e-33	3.41e-32
Lrrk1	-1.11585	6.51e-33	4.33e-32
F3	1.48155	7.22e-33	4.8e-32
Rab19	-1.33211	7.35e-33	4.89e-32
Rasl11b	3.0747	7.54e-33	5.01e-32
Negr1	3.4647	8.14e-33	5.4e-32
Pcbp3	-1.4293	8.83e-33	5.86e-32
Gata3	2.63169	9.03e-33	5.99e-32
Ntf3	2.17667	9.29e-33	6.16e-32
Sgcb	1.17168	1.12e-32	7.38e-32
Foxj1	-3.25423	1.15e-32	7.59e-32
Rgs7	5.64129	1.21e-32	8.01e-32
Fbxw17	-1.2871	1.29e-32	8.52e-32
Ralgps1	1.55344	1.35e-32	8.9e-32
Ankrd26	1.2529	1.49e-32	9.81e-32
Rab42	-3.25956	1.71e-32	1.12e-31
Ncf1	-4.02159	1.83e-32	1.2e-31
Slc30a10	3.17913	2.01e-32	1.32e-31
Arrb2	-1.36095	2.27e-32	1.48e-31
Per1	1.18748	2.68e-32	1.75e-31
Rusc2	2.4282	2.68e-32	1.76e-31
Abca12	2.4593	3.37e-32	2.2e-31
Serpinb6c	2.39524	3.6e-32	2.35e-31
Idnk	-1.14499	4.4e-32	2.87e-31
Pik3c2b	1.36542	5.16e-32	3.36e-31
Nfkbib	-1.32739	5.47e-32	3.56e-31
Pold1	-1.10578	5.65e-32	3.68e-31
Amigo1	1.70562	6.28e-32	4.07e-31
Pold2	-1.0188	6.66e-32	4.32e-31
Tns4	3.31648	8.37e-32	5.42e-31
Vill	1.90727	9.86e-32	6.38e-31
Grp	-1.25369	1.04e-31	6.7e-31
Abca8a	1.4797	1.12e-31	7.23e-31
Csf2rb	-4.02045	1.21e-31	7.83e-31
A330076C08Rik	-1.94458	1.34e-31	8.61e-31
Tcp11l2	1.10496	1.4e-31	9.01e-31
1110032F04Rik	-2.3424	1.45e-31	9.34e-31
Hist3h2ba	1.02992	1.61e-31	1.04e-30
Pvrl2	1.16025	1.62e-31	1.04e-30
Gbp7	-1.41257	2.08e-31	1.34e-30
Herc6	-1.96647	2.33e-31	1.49e-30
Igf1	1.24122	2.85e-31	1.82e-30
Pcdhb17	1.76526	3.24e-31	2.06e-30
Adamts8	-2.98526	3.71e-31	2.36e-30
Poli	1.12616	4.26e-31	2.71e-30
Proser2	1.2011	5.44e-31	3.45e-30
Lrp3	2.21907	5.59e-31	3.55e-30
Styk1	3.18041	6.2e-31	3.93e-30
Tmem132e	-2.95727	7.18e-31	4.54e-30
Scx	2.7428	7.43e-31	4.7e-30
C1ra	-1.93249	7.56e-31	4.78e-30
Cyp1b1	1.01478	7.56e-31	4.78e-30
Elk3	1.02812	8.78e-31	5.54e-30
Rag1	-1.56424	9.28e-31	5.85e-30
Serpinb9	-1.00022	1.02e-30	6.4e-30
Tmprss11bnl	3.25681	1.09e-30	6.89e-30
Tfap2c	1.29607	1.17e-30	7.35e-30
Cd302	2.00212	1.18e-30	7.43e-30
Fign	1.55064	1.23e-30	7.75e-30
Grem2	-2.17726	1.36e-30	8.52e-30
Chst9	2.84071	2.11e-30	1.32e-29
Calca	-4.54375	2.38e-30	1.49e-29
Cish	-1.06351	2.53e-30	1.58e-29
Cbx7	-1.76528	2.87e-30	1.79e-29
Cnnm2	1.37169	3.73e-30	2.32e-29
Hcn4	-2.12407	3.89e-30	2.42e-29
Nbl1	-1.31603	4.02e-30	2.5e-29
Slc7a14	1.05758	4.17e-30	2.58e-29
Tmprss13	2.00901	4.44e-30	2.75e-29
Zfp825	1.00036	4.7e-30	2.91e-29
Mx1	-4.38064	4.91e-30	3.03e-29
Tifa	-1.37577	5.18e-30	3.2e-29
Bag2	1.26309	5.21e-30	3.22e-29
Zfp612	1.14899	5.39e-30	3.32e-29
Prkg2	1.49856	5.41e-30	3.33e-29
Tenm2	-1.22566	5.5e-30	3.38e-29
Pdlim4	-2.15597	5.57e-30	3.42e-29
Foxm1	-1.00235	7.15e-30	4.39e-29
Cxcr4	1.44767	7.58e-30	4.64e-29
Mt2	-2.12113	9.47e-30	5.8e-29
Aldh3a1	-3.914	1.11e-29	6.76e-29
Asl	-1.02718	1.18e-29	7.2e-29
Bst2	-2.7078	1.23e-29	7.49e-29
Inf2	-2.037	1.36e-29	8.32e-29
Fdxr	-1.24733	1.4e-29	8.53e-29
Cd109	-2.33521	1.6e-29	9.76e-29
Gem	-1.52197	1.71e-29	1.04e-28
A830080D01Rik	1.07951	1.73e-29	1.05e-28
Syt14	1.41233	1.75e-29	1.06e-28
Nyap1	2.95547	2.05e-29	1.24e-28
Psmb8	-3.88585	2.28e-29	1.38e-28
3110039I08Rik	1.46187	2.4e-29	1.45e-28
Pcdhb20	1.8278	2.45e-29	1.48e-28
Bcat2	-1.07018	2.68e-29	1.61e-28
Pop5	-1.25523	2.68e-29	1.61e-28
Jrkl	1.02468	2.69e-29	1.62e-28
2610015P09Rik	1.17151	2.73e-29	1.65e-28
Lef1	-2.03529	2.76e-29	1.66e-28
Bcs1l	-1.0569	2.98e-29	1.79e-28
Zfp619	1.47135	3.38e-29	2.03e-28
Gsta2	-3.20417	3.61e-29	2.17e-28
Rab32	-1.1588	3.64e-29	2.18e-28
Slc6a17	3.11394	3.64e-29	2.18e-28
Unc5b	-1.02015	3.66e-29	2.19e-28
Bcl2a1b	-5.05976	3.82e-29	2.29e-28
Zfp712	1.24313	3.95e-29	2.36e-28
B3gnt2	1.28976	4.39e-29	2.62e-28
5031426D15Rik	2.0909	5.07e-29	3.03e-28
S100a4	-3.79448	5.21e-29	3.11e-28
Arpp21	-2.64095	5.53e-29	3.3e-28
Trim12a	-1.19368	8.03e-29	4.77e-28
Traf1	1.79313	1.23e-28	7.3e-28
Ppm1m	-1.40159	1.24e-28	7.33e-28
Igf2os	3.20086	1.34e-28	7.9e-28
Ophn1	1.00929	1.38e-28	8.13e-28
Elavl4	2.78283	1.39e-28	8.18e-28
H2-M2	-2.65224	1.49e-28	8.79e-28
Hydin	-2.35137	1.5e-28	8.86e-28
Slc4a3	1.498	1.53e-28	9.04e-28
Mmp16	1.89882	1.62e-28	9.55e-28
D630045J12Rik	1.23925	1.7e-28	1e-27
Cisd3	-1.20938	2.04e-28	1.2e-27
Zfp40	1.29553	2.15e-28	1.26e-27
Vnn1	-3.27269	2.23e-28	1.31e-27
Zfp951	1.32073	2.27e-28	1.33e-27
Dnaic1	-1.45228	2.56e-28	1.5e-27
BC028528	-1.79772	2.61e-28	1.53e-27
Rtp4	-2.48128	2.69e-28	1.57e-27
Mpi	-1.07394	2.79e-28	1.63e-27
Hist1h3f	-1.02781	2.98e-28	1.74e-27
4930447C04Rik	1.73907	3.05e-28	1.78e-27
Afp	-4.28594	3.74e-28	2.18e-27
Chic1	1.12732	4e-28	2.33e-27
Fhad1	-4.32249	4.13e-28	2.4e-27
Pvrl4	1.87631	4.21e-28	2.45e-27
Ptgr1	-1.39434	4.31e-28	2.5e-27
Pex5l	-2.80798	4.57e-28	2.65e-27
Il20ra	4.52009	4.72e-28	2.74e-27
Dcc	2.78613	5.01e-28	2.91e-27
Medag	1.97716	5.29e-28	3.06e-27
Csmd1	1.40805	5.57e-28	3.22e-27
Wnt7b	1.96091	5.68e-28	3.28e-27
Trim7	-4.14415	5.84e-28	3.37e-27
Rmst	-2.57696	6.28e-28	3.62e-27
Aldh3b1	-1.9089	6.82e-28	3.92e-27
Dennd3	1.8967	7.09e-28	4.08e-27
Adam8	-1.88268	7.19e-28	4.14e-27
Fam228b	1.82162	7.29e-28	4.19e-27
Phxr4	2.81783	7.35e-28	4.22e-27
Leprel4	1.0302	7.89e-28	4.52e-27
Lurap1l	-1.25075	8.15e-28	4.67e-27
Nfasc	-2.41095	9.3e-28	5.32e-27
Mafa	-6.38608	9.91e-28	5.66e-27
Hist1h3c	-1.01288	1.06e-27	6.06e-27
Scara5	1.4356	1.06e-27	6.06e-27
Pcdhb9	2.23273	1.14e-27	6.47e-27
9430020K01Rik	-1.09191	1.19e-27	6.74e-27
Cercam	1.45474	1.19e-27	6.79e-27
Zadh2	1.10699	1.26e-27	7.14e-27
Ch25h	1.78347	1.38e-27	7.85e-27
Tiam2	1.87894	1.4e-27	7.93e-27
Oprd1	-5.0472	1.45e-27	8.25e-27
Gm14436	1.07478	1.5e-27	8.52e-27
Gm10432	-2.44777	1.77e-27	1e-26
Ccbl2	-1.00357	1.9e-27	1.07e-26
Dok1	-1.1495	1.92e-27	1.08e-26
Ranbp3l	1.05095	2.85e-27	1.6e-26
I830012O16Rik	-4.45271	2.99e-27	1.68e-26
Sdf2l1	-1.17341	3.33e-27	1.87e-26
Pld2	1.09382	3.52e-27	1.97e-26
Cpq	1.40193	3.56e-27	2e-26
Mansc4	-3.40052	3.64e-27	2.04e-26
1700019G17Rik	2.14099	4.07e-27	2.27e-26
Srm	-1.03873	4.31e-27	2.41e-26
Dixdc1	1.09271	4.52e-27	2.53e-26
Gpr20	-1.97182	4.83e-27	2.7e-26
Pfkp	-1.81357	5.16e-27	2.87e-26
Sparcl1	1.07084	5.24e-27	2.92e-26
Svip	2.0197	5.4e-27	3.01e-26
Gstm6	1.92774	5.53e-27	3.08e-26
Inpp5k	-1.10724	5.65e-27	3.14e-26
Gal3st1	3.87672	5.97e-27	3.32e-26
Sox12	1.15898	5.99e-27	3.33e-26
St3gal4	1.36836	6.4e-27	3.55e-26
Cacna1g	2.03582	6.66e-27	3.69e-26
B4galt5	1.00258	6.8e-27	3.77e-26
Fosl1	5.59196	7.5e-27	4.14e-26
Cxcl16	-1.60241	7.74e-27	4.27e-26
Mfng	-6.30569	9.05e-27	4.98e-26
Ctsa	1.09521	9.27e-27	5.1e-26
Fam167a	-1.37428	9.43e-27	5.18e-26
Zfp874b	1.26719	1.37e-26	7.45e-26
4932435O22Rik	4.08759	1.4e-26	7.65e-26
Zfp423	1.65288	1.44e-26	7.83e-26
Bend3	1.01976	1.65e-26	9e-26
Tmem243	-2.34926	1.78e-26	9.68e-26
E030024N20Rik	1.26487	1.81e-26	9.84e-26
Sema3d	1.1288	1.84e-26	9.98e-26
Zfp960	1.42773	1.85e-26	1e-25
Npr3	1.7524	2.03e-26	1.1e-25
Bcl2a1d	-4.59003	2.12e-26	1.15e-25
2310015B20Rik	-2.21658	2.28e-26	1.23e-25
Trp73	1.8538	2.32e-26	1.25e-25
Zfp595	1.35118	2.59e-26	1.4e-25
BC005764	1.40502	2.65e-26	1.43e-25
Ctnna3	-1.03862	2.73e-26	1.47e-25
Tbrg3	1.17283	2.72e-26	1.47e-25
Snrnp25	-1.37471	2.8e-26	1.51e-25
LOC106740	1.66379	3.14e-26	1.69e-25
Ucma	-4.63304	3.22e-26	1.73e-25
Nos1	1.77292	3.37e-26	1.81e-25
Olfr856-ps1	1.02765	3.5e-26	1.88e-25
Aldh1a7	-2.19648	3.82e-26	2.05e-25
Rhox4b	-1.89079	3.96e-26	2.13e-25
Haus4	-1.34263	4.01e-26	2.15e-25
Fam196a	3.43718	4.21e-26	2.26e-25
Prom2	1.53994	5.19e-26	2.78e-25
Ang	1.95199	5.66e-26	3.02e-25
Nox4	1.13429	5.88e-26	3.14e-25
Chrdl1	2.5295	6.25e-26	3.33e-25
Gbp4	-1.40891	6.37e-26	3.39e-25
AW112010	-3.85291	6.85e-26	3.64e-25
Tcerg1l	-4.39649	7.54e-26	4e-25
Hal	-3.76124	7.76e-26	4.11e-25
Traf5	1.05614	9.46e-26	5.01e-25
Slc35f6	2.35918	9.51e-26	5.03e-25
Wnt6	1.5065	9.71e-26	5.13e-25
Cd276	1.21295	9.92e-26	5.24e-25
Kazald1	1.01216	1.21e-25	6.39e-25
Igfals	-5.61174	1.41e-25	7.4e-25
F8	1.02947	1.44e-25	7.57e-25
Cutal	2.64206	1.57e-25	8.27e-25
1100001G20Rik	-5.55614	1.62e-25	8.49e-25
Ptprc	-2.36222	1.69e-25	8.89e-25
Siae	1.00899	1.71e-25	8.96e-25
Ppp1r12b	1.02072	1.85e-25	9.67e-25
Trim14	-2.81771	2.06e-25	1.08e-24
Slco3a1	1.28523	2.19e-25	1.14e-24
Zbtb7c	-2.28403	2.25e-25	1.17e-24
Htr4	3.94198	2.88e-25	1.5e-24
Adora2a	-2.89309	2.92e-25	1.52e-24
Dnah7b	1.50908	3.09e-25	1.61e-24
Nr6a1	1.62352	3.37e-25	1.75e-24
Col25a1	1.27169	4.2e-25	2.18e-24
Grik4	1.85402	4.47e-25	2.31e-24
4933412E12Rik	-1.75705	4.63e-25	2.39e-24
Mro	-2.73662	4.75e-25	2.45e-24
Tppp3	1.84371	5.58e-25	2.88e-24
Rab39b	-2.64958	6.19e-25	3.19e-24
Nipal3	1.12768	6.41e-25	3.3e-24
Ccdc149	3.1086	6.89e-25	3.54e-24
Gbp6	-1.9312	7.7e-25	3.95e-24
Gfap	-3.09206	7.99e-25	4.1e-24
Tmem56	1.51416	8.67e-25	4.44e-24
Evc	-1.05906	8.96e-25	4.59e-24
Zfp667	1.25517	9e-25	4.6e-24
Aldh3b2	-1.97559	9.21e-25	4.71e-24
Dnah1	2.04153	9.23e-25	4.72e-24
Actc1	-3.59946	9.32e-25	4.76e-24
Cdkn3	-1.15107	9.6e-25	4.91e-24
Plac8	1.7365	9.8e-25	5e-24
Zfp72	1.74588	1.08e-24	5.48e-24
Scn1b	-1.84094	1.18e-24	6.02e-24
Ankmy1	-2.32926	1.19e-24	6.06e-24
Atp6v1c2	4.26306	1.2e-24	6.11e-24
Zdhhc2	1.07929	1.34e-24	6.81e-24
Pcdhb7	1.86809	1.43e-24	7.24e-24
Slc1a6	2.3736	1.5e-24	7.62e-24
Trim63	-3.09982	1.59e-24	8.04e-24
Dkk3	1.92895	1.68e-24	8.49e-24
Ltbp2	-1.31007	1.72e-24	8.69e-24
Oas1a	-2.81162	1.94e-24	9.79e-24
Phlda3	-1.1662	1.95e-24	9.83e-24
Ebf3	2.11845	1.98e-24	1e-23
Slc2a6	-8.90832	2.01e-24	1.01e-23
Tgfb1i1	1.33901	1.99e-24	1.01e-23
Ccdc112	1.17856	2.27e-24	1.15e-23
Ptch1	1.30305	2.55e-24	1.28e-23
Tagap	-4.09272	2.89e-24	1.45e-23
Sphk1	-1.18754	3.02e-24	1.52e-23
Slc25a38	-1.06152	3.36e-24	1.68e-23
Hs3st6	4.79289	3.85e-24	1.93e-23
Sdhaf1	-1.00711	4.03e-24	2.01e-23
Dscaml1	-2.99323	4.07e-24	2.04e-23
Slc22a15	1.10567	4.33e-24	2.16e-23
Ppp1r36	2.11376	4.55e-24	2.27e-23
Riiad1	-1.16562	4.63e-24	2.31e-23
Pcdhb11	2.32353	4.94e-24	2.46e-23
Cd80	-5.36126	5.15e-24	2.56e-23
Wfdc18	-3.69135	5.4e-24	2.68e-23
Bcorl1	1.16998	5.42e-24	2.69e-23
Lmod1	1.4725	5.87e-24	2.91e-23
Gm16973	1.14042	5.89e-24	2.92e-23
Brinp1	1.35855	6.09e-24	3.02e-23
Slc6a13	1.69848	6.39e-24	3.17e-23
Spon1	1.81198	7.45e-24	3.69e-23
Rwdd2a	1.50007	9.78e-24	4.83e-23
Cyp17a1	1.26262	9.96e-24	4.91e-23
Nup210	1.09736	9.98e-24	4.92e-23
Trim16	-1.01417	1.2e-23	5.91e-23
Tnfrsf18	1.31093	1.25e-23	6.13e-23
Gm2382	-1.03634	1.28e-23	6.31e-23
Man1c1	-1.929	1.29e-23	6.35e-23
Pdgfrl	1.8535	1.3e-23	6.38e-23
Rdh12	-2.46709	1.43e-23	6.99e-23
Chrna9	-1.67626	1.46e-23	7.16e-23
Acnat1	-2.49873	1.47e-23	7.2e-23
Btc	1.47148	1.52e-23	7.44e-23
Ccdc125	1.40376	1.56e-23	7.63e-23
Bmp2	1.08422	1.75e-23	8.53e-23
Ndufaf6	-1.38395	1.81e-23	8.83e-23
Brinp2	-1.64323	2.19e-23	1.07e-22
Spred2	1.09583	2.23e-23	1.09e-22
Zim1	1.31963	2.39e-23	1.16e-22
Stk33	-1.8491	2.41e-23	1.17e-22
Slc22a6	8.44855	2.52e-23	1.23e-22
Arhgef6	-1.76819	2.71e-23	1.32e-22
Atp2a3	-1.76461	2.93e-23	1.42e-22
Shisa3	2.2471	2.97e-23	1.44e-22
Dnah8	-1.84179	3.21e-23	1.55e-22
Lyz2	-3.13761	3.36e-23	1.63e-22
Arl4c	-1.10443	3.55e-23	1.72e-22
Dnajc28	1.59768	3.79e-23	1.83e-22
Slit3	1.29364	3.93e-23	1.9e-22
Tceal1	2.99818	4.56e-23	2.2e-22
Pde3a	1.74272	4.59e-23	2.21e-22
Adra1b	-2.04016	5.04e-23	2.43e-22
Ccdc124	-1.03015	5.92e-23	2.84e-22
Syt6	3.37548	6.02e-23	2.89e-22
Galns	1.37705	6.27e-23	3.01e-22
Sfrp2	1.01536	6.31e-23	3.03e-22
A630089N07Rik	1.29144	6.33e-23	3.04e-22
Bcl3	-1.39559	6.55e-23	3.14e-22
Trim65	-1.997	6.63e-23	3.17e-22
Homer2	1.48945	6.75e-23	3.23e-22
A830018L16Rik	-2.61896	7.98e-23	3.81e-22
Shroom4	1.03914	8.86e-23	4.22e-22
Bex1	1.76645	9.07e-23	4.32e-22
Grin3a	2.15393	1.13e-22	5.35e-22
Zbtb20	1.49235	1.31e-22	6.24e-22
Wnt9a	1.65038	1.38e-22	6.57e-22
Xkr4	1.8417	1.46e-22	6.92e-22
Lzts1	1.31694	1.59e-22	7.54e-22
Dnm3os	1.46348	1.71e-22	8.1e-22
Vmn1r58	1.07367	1.73e-22	8.17e-22
Dleu7	-2.6711	2.04e-22	9.61e-22
Vsig8	-1.33639	2.47e-22	1.16e-21
Ces2g	-2.42786	2.72e-22	1.28e-21
1700029J07Rik	1.31192	3.17e-22	1.48e-21
Cdh17	-4.06935	3.18e-22	1.49e-21
Cacng4	1.69911	3.24e-22	1.52e-21
Lekr1	1.42755	3.28e-22	1.54e-21
Plagl2	1.06611	3.48e-22	1.63e-21
B230217C12Rik	-2.43566	3.52e-22	1.64e-21
Ppp1r3d	-1.26604	3.94e-22	1.84e-21
Fbxw10	-2.51036	4.1e-22	1.91e-21
Nkain1	2.01139	4.34e-22	2.02e-21
Clec11a	-2.19454	4.44e-22	2.07e-21
Fam110a	-1.17034	4.44e-22	2.07e-21
Kank3	-1.06078	6.87e-22	3.18e-21
Nr4a3	4.86677	7.6e-22	3.51e-21
Grik5	1.87722	8.09e-22	3.74e-21
Slc16a4	2.05039	8.7e-22	4.02e-21
Acss3	2.67037	9.17e-22	4.23e-21
Gucy2f	5.89131	1.02e-21	4.73e-21
Sptlc3	-1.32244	1.08e-21	4.99e-21
Tex9	1.00011	1.18e-21	5.41e-21
Gcnt2	1.16512	1.19e-21	5.45e-21
Tbx21	-2.53012	1.25e-21	5.75e-21
Fam84a	1.75113	1.32e-21	6.05e-21
Mstn	-4.44173	1.38e-21	6.35e-21
Npr2	1.54389	1.46e-21	6.69e-21
Magee1	-1.05013	1.95e-21	8.9e-21
Pla1a	-3.114	1.99e-21	9.11e-21
Plxnd1	-1.07323	2e-21	9.12e-21
Rgs14	-5.96621	2.03e-21	9.27e-21
Tmem255a	-1.71925	2.09e-21	9.56e-21
Wnt5b	2.40935	2.31e-21	1.05e-20
Dock2	-3.62595	2.6e-21	1.18e-20
Mrpl14	-1.10997	3.36e-21	1.53e-20
Myom1	2.38977	3.47e-21	1.58e-20
Pcdhb22	1.35341	3.61e-21	1.64e-20
Scn8a	2.08082	3.77e-21	1.71e-20
Cir1	1.18022	3.83e-21	1.73e-20
Ebf4	1.7048	4.15e-21	1.88e-20
Mgst3	-1.13184	4.24e-21	1.92e-20
Epsti1	-4.26964	4.28e-21	1.93e-20
Abca8b	1.5044	5.01e-21	2.26e-20
Alb	-4.70002	5.03e-21	2.27e-20
Syt12	-1.21533	5.03e-21	2.27e-20
Hoxa4	2.25146	5.27e-21	2.37e-20
Gdnf	1.7188	5.52e-21	2.48e-20
Plp1	1.76459	6.87e-21	3.08e-20
Gprc5a	1.24994	7.14e-21	3.2e-20
Cfh	1.75711	9.03e-21	4.04e-20
Irx4	-8.50474	9.19e-21	4.12e-20
4930452G13Rik	-4.25144	1.05e-20	4.71e-20
Angpt4	-1.33847	1.06e-20	4.72e-20
Zfp946	1.06263	1.11e-20	4.93e-20
Slco4a1	3.74867	1.17e-20	5.21e-20
Vdr	-1.3251	1.24e-20	5.52e-20
Serpina3n	-8.49921	1.25e-20	5.58e-20
Ccr4	-4.3951	1.31e-20	5.84e-20
Cacna1c	1.12537	1.4e-20	6.2e-20
Oasl1	-3.18916	1.5e-20	6.65e-20
D330045A20Rik	-3.17746	1.62e-20	7.16e-20
[truncated: 1,921 more rows]
