# Supplementary material for: Polycomb Repressive Complex 2 is essential for development and maintenance of a functional TEC compartment
Source: Sci Rep. 2018 Sep 25;8:14335. doi: 10.1038/s41598-018-32729-z (PMC6156232; doi:10.1038/s41598-018-32729-z)
Supplement: Supplementary file 3 — Table S2 [file 41598_2018_32729_MOESM3_ESM.xlsx]

## Sheet: Sheet1
gene	log2ratio	pvalue	FDR
Rnf183	-7.53206	2.5e-11	7.28e-11
Mafa	-6.38608	9.91e-28	5.66e-27
Gpr25	-5.84043	0.000231882	0.000413157
Slc9a2	-5.55199	0	0
Ctnna2	-5.47023	2.12448227711736e-321	3.02649792672972e-319
Tbata	-5.02605	0	0
Zar1	-4.99488	2.16e-10	5.96e-10
Slc2a13	-4.53261	0	0
Hhip	-4.49917	0	0
5031414D18Rik	-4.49692	8.28e-73	1.31e-71
Dnah9	-4.48093	0	0
Chst8	-3.73873	8.35e-39	6.49e-38
Tap2	-3.72732	1.64e-119	4.49e-118
Psmb11	-3.68018	0	0
Psmb9	-3.45796	0	0
Scnn1a	-3.25951	8.68e-156	3.59e-154
Cstb	-3.15074	0	0
Klf15	-2.93309	1.85e-107	4.59e-106
Ccl25	-2.86493	0	0
Trpm2	-2.8166	4.34e-268	4.06e-266
Tmie	-2.70891	1.99e-96	4.39e-95
Trib3	-2.70523	2.89e-16	1.08e-15
Actn3	-2.69584	0	0
Tusc5	-2.694	3.97e-16	1.47e-15
Gpr146	-2.69073	9.35e-45	8.47e-44
Ednrb	-2.664	0	0
A830018L16Rik	-2.61896	7.98e-23	3.81e-22
Stx11	-2.57458	0	0
Ndrg3	-2.55137	0	0
S100a13	-2.5075	3.14e-44	2.81e-43
Pkhd1l1	-2.49328	0	0
Capn1	-2.47635	0	0
Dtx4	-2.41133	3.75e-144	1.37e-142
Ankmy1	-2.32926	1.19e-24	6.06e-24
Akap2	-2.26668	0	5.67e-307
Psmb10	-2.26116	8.98e-193	4.91e-191
Lrrc16b	-2.24671	1.71e-70	2.59e-69
Enpp4	-2.22219	5.78e-140	2e-138
Relb	-2.2174	2.52e-139	8.59e-138
Ptprn2	-2.20325	5.33e-86	1.05e-84
Klhdc7a	-2.1846	1.37e-231	1.02e-229
Pds5b	-2.16865	0	0
Exoc3l4	-2.15309	1.94e-179	9.51e-178
Vars	-2.11545	2.05e-294	2.38e-292
Cth	-2.10404	6.55e-229	4.71e-227
Pdzrn3	-2.10239	2.45e-86	4.82e-85
Bahd1	-2.06762	2.09e-247	1.7e-245
Exoc7	-2.05447	1.3e-307	1.71e-305
Osbpl10	-2.01692	4.59e-133	1.47e-131
Stxbp1	-2.01597	7.97e-45	7.23e-44
Nfkb2	-2.01548	1.22e-154	4.95e-153
Grk5	-2.01334	6.84e-186	3.59e-184
Als2cl	-1.98309	7.93e-64	1.08e-62
Dll4	-1.9433	4.54e-176	2.16e-174
Gatsl3	-1.93172	3.81e-180	1.88e-178
Chst11	-1.91036	1.04e-248	8.54e-247
Pepd	-1.8601	4.9e-164	2.11e-162
Snap91	-1.84905	9.45e-206	5.54e-204
Cers3	-1.8332	2.62e-45	2.4e-44
Arhgef10l	-1.81977	1.44e-181	7.19e-180
Gnb4	-1.79599	5.21e-132	1.66e-130
Mreg	-1.77211	8.69e-303	1.1e-300
Cib1	-1.74624	9.4e-121	2.61e-119
Gck	-1.72872	8.55e-35	5.99e-34
Camk4	-1.72283	1.99e-217	1.3e-215
Sgpl1	-1.71249	2.86e-305	3.64e-303
Tbc1d10a	-1.70709	1.46e-126	4.37e-125
Txn1	-1.69216	1.38e-195	7.64e-194
Slc25a29	-1.68499	1.86e-37	1.4e-36
D930015E06Rik	-1.68254	7.22e-299	8.69e-297
Hes6	-1.67883	4.07e-145	1.5e-143
Scn4b	-1.67789	2.09e-127	6.33e-126
Mrgpre	-1.66551	0.00101979	0.00169434
Pithd1	-1.65956	1.21e-237	9.42e-236
Cd83	-1.65611	6.79e-217	4.43e-215
Fth1	-1.65264	3.12e-173	1.46e-171
Dusp28	-1.64924	4.91e-93	1.04e-91
Rhbdl3	-1.64262	1.32e-144	4.86e-143
Creg2	-1.62554	2.65e-09	6.87e-09
Rab11fip4	-1.61003	1.23e-133	3.97e-132
N4bp2l1	-1.60101	6.27e-129	1.92e-127
Cdc42se2	-1.58155	1.97e-231	1.47e-229
Sh2d4b	-1.57553	3.56e-149	1.37e-147
Usp35	-1.56217	4.37e-85	8.46e-84
AI413582	-1.55277	3.06e-42	2.58e-41
Pstpip2	-1.52031	7.94e-62	1.04e-60
AA467197	-1.51981	6.12e-46	5.68e-45
Ache	-1.51689	2.21e-108	5.51e-107
Prss16	-1.51511	6.46e-235	4.92e-233
Endou	-1.51163	2.01e-05	3.94e-05
Chchd6	-1.50923	3.46e-47	3.33e-46
Cecr6	-1.49338	4.91e-33	3.29e-32
Fbxo6	-1.48725	1.91e-40	1.55e-39
Rnpepl1	-1.4868	2.83e-80	5.07e-79
Irf8	-1.4851	3.95e-152	1.57e-150
Abhd6	-1.46782	1.32e-70	2.01e-69
Nmi	-1.46425	2.26e-71	3.48e-70
Fkbp5	-1.4622	2.3e-146	8.59e-145
Txnrd3	-1.46051	1.34e-114	3.53e-113
Msrb3	-1.45121	1.68e-83	3.18e-82
Cxcl12	-1.44501	2.67e-178	1.29e-176
Cyth1	-1.43413	1.25e-128	3.82e-127
Pcbp3	-1.4293	8.83e-33	5.86e-32
Samd14	-1.41893	6.04e-38	4.6e-37
Cdh4	-1.40891	8.78e-166	3.84e-164
Bnip3l	-1.38093	2.62e-153	1.05e-151
Pltp	-1.37897	3.56e-117	9.53e-116
Jph1	-1.37854	1.14e-127	3.47e-126
Nuak1	-1.36606	5.26e-51	5.51e-50
Agpat3	-1.35769	5.33e-103	1.25e-101
Abat	-1.35387	1.4e-165	6.05e-164
Psat1	-1.34196	1.45e-166	6.41e-165
Gltp	-1.33376	5.87e-71	8.98e-70
Arhgef16	-1.31618	2.58e-77	4.41e-76
Opcml	-1.29394	8.41e-68	1.22e-66
Map3k14	-1.2745	1.06e-61	1.39e-60
Ly75	-1.24265	2.01e-135	6.53e-134
Arid1b	-1.2222	2.46e-144	9e-143
Znrf2	-1.21975	8.49e-64	1.15e-62
Psmb4	-1.2098	1.38e-111	3.56e-110
Cisd3	-1.20938	2.04e-28	1.2e-27
Mrpl38	-1.20473	1.24e-46	1.17e-45
Gtf2e2	-1.20349	1.62e-69	2.41e-68
Gale	-1.19891	5.43e-16	2e-15
Smad1	-1.19017	4.21e-95	9.09e-94
Pcbd2	-1.18795	4.76e-20	2.07e-19
Nphp1	-1.18426	6.27e-65	8.68e-64
Lgals12	-1.18208	3.49e-05	6.71e-05
Eif2b4	-1.1749	1.63e-60	2.07e-59
Mfsd12	-1.17014	6.38e-44	5.66e-43
Pdlim1	-1.16091	6.09e-117	1.63e-115
Ust	-1.1331	1.28e-65	1.79e-64
Slc22a23	-1.13036	2.87e-57	3.42e-56
Dph5	-1.12465	3.97e-47	3.81e-46
Calcoco1	-1.1239	4.53e-79	7.97e-78
Sowahb	-1.12353	9.35e-13	2.93e-12
Il4ra	-1.11334	3.59e-58	4.36e-57
Plgrkt	-1.10022	9.56e-81	1.73e-79
Fzd5	-1.09639	1.07e-43	9.45e-43
Apba1	-1.08194	7.7e-15	2.68e-14
Casp7	-1.06588	1.31e-61	1.71e-60
Pacsin2	-1.05628	3.8e-80	6.8e-79
Ankrd44	-1.05555	1.13e-44	1.03e-43
Ctnna3	-1.03862	2.73e-26	1.47e-25
Map2k3	-1.03259	3.44e-42	2.9e-41
Bcl10	-1.03208	2.53e-72	3.97e-71
Nrcam	-1.02246	5.92e-40	4.75e-39
Unc5b	-1.02015	3.66e-29	2.19e-28
Arhgap8	-1.01917	1.37e-53	1.52e-52
Nadk	-1.018	3.77e-76	6.32e-75
Fkbp1a	-1.01573	8.12e-78	1.4e-76
Entpd6	-1.0121	5.63e-41	4.6e-40
Mrps7	-0.994964	6.88e-49	6.83e-48
Wnt4	-0.991577	6.93e-75	1.13e-73
Hey1	-0.987815	3.46e-74	5.61e-73
Zfyve21	-0.987727	6.11e-46	5.68e-45
Bckdhb	-0.973032	2.04e-61	2.65e-60
Nav2	-0.960762	6.52e-53	7.13e-52
Polg2	-0.959293	1.39e-24	7.05e-24
Lasp1	-0.958621	3.15e-68	4.6e-67
Tubb2b	-0.953716	2.12e-76	3.55e-75
Larp1b	-0.948854	7.02e-27	3.88e-26
Ralb	-0.946933	2.64e-64	3.62e-63
Ykt6	-0.946548	5.37e-64	7.33e-63
1810037I17Rik	-0.945748	3.57e-52	3.84e-51
Psmb3	-0.934244	3.36e-39	2.65e-38
Gas2l1	-0.931295	1.66e-14	5.68e-14
Wipi1	-0.930793	1.33e-31	8.58e-31
Ap1m1	-0.926448	1.16e-18	4.79e-18
Ndufa11	-0.924551	2.58e-46	2.41e-45
Srebf1	-0.923411	2.43e-46	2.28e-45
Cpt1a	-0.9219	3.73e-71	5.72e-70
Arfgef2	-0.917987	1.03e-45	9.51e-45
Tmbim6	-0.91706	1.04e-92	2.19e-91
Kremen1	-0.912409	4.13e-51	4.33e-50
Ltbr	-0.901381	4.27e-50	4.37e-49
Sppl2a	-0.900438	1.37e-57	1.65e-56
Psma7	-0.900038	1.98e-77	3.38e-76
Xrcc3	-0.896872	7.8e-07	1.71e-06
Tubb6	-0.896621	5.19e-55	5.94e-54
Spryd7	-0.896154	1.16e-65	1.62e-64
Mcfd2	-0.890877	5.71e-49	5.7e-48
Zdhhc24	-0.879711	1.7e-14	5.8e-14
Flot1	-0.879227	2.61e-24	1.31e-23
Lrrc42	-0.879183	4.21e-42	3.55e-41
Whrn	-0.876399	1.57e-11	4.6e-11
Minos1	-0.864873	3.09e-25	1.61e-24
Ptpn1	-0.861483	9.73e-38	7.37e-37
Hebp1	-0.857006	1.14e-37	8.6e-37
Tspan18	-0.855078	1.07e-12	3.36e-12
Dhrs11	-0.845434	4.2e-11	1.21e-10
Mccc1	-0.842512	1.3e-24	6.61e-24
Map2k1	-0.841953	1.86e-57	2.23e-56
Ppp4r4	-0.84073	4.27e-12	1.3e-11
Slc25a4	-0.837378	1.29e-62	1.71e-61
Spats2	-0.83588	6.41e-54	7.16e-53
Kctd1	-0.830166	1.69e-54	1.91e-53
AI314180	-0.826464	7.85e-71	1.2e-69
Vopp1	-0.820471	2.14e-54	2.42e-53
5031439G07Rik	-0.820367	8.68e-43	7.44e-42
Tspan14	-0.816932	1.54e-40	1.25e-39
Gmfg	-0.813694	0.0599745	0.079326
Pitpnb	-0.812129	1.18e-31	7.61e-31
Srp68	-0.809586	5.57e-49	5.56e-48
Ccser1	-0.808367	5.07e-08	1.21e-07
Cds1	-0.805177	2.67e-61	3.46e-60
Ppp1r2	-0.804134	1.44e-45	1.32e-44
Sqle	-0.798225	3.76e-51	3.96e-50
Spock2	-0.788844	1e-52	1.09e-51
Anxa7	-0.788319	2.25e-61	2.92e-60
Pkig	-0.787144	6.33e-13	2e-12
Bcl7c	-0.779947	9.15e-20	3.93e-19
Aes	-0.77553	1.34e-46	1.27e-45
Ap5b1	-0.773393	1.75e-09	4.59e-09
Spryd3	-0.772771	1.91e-16	7.19e-16
Hmg20b	-0.766085	4.1e-26	2.2e-25
Eya2	-0.763428	1.44e-37	1.09e-36
Lamtor4	-0.763042	1.05e-11	3.1e-11
Cuedc1	-0.756916	3.1e-13	9.93e-13
Nudt19	-0.756285	1.35e-21	6.2e-21
Lacc1	-0.750246	1.99e-35	1.41e-34
Atg16l2	-0.746981	2.11e-08	5.17e-08
Akap12	-0.742309	1e-46	9.51e-46
Mpc1	-0.740561	3.87e-24	1.94e-23
Mien1	-0.737257	8.02e-18	3.2e-17
Mras	-0.730405	2.03e-22	9.56e-22
Dscr3	-0.727283	1.53e-35	1.09e-34
Pomk	-0.724645	4.18e-23	2.02e-22
Ldlrap1	-0.721568	8.4e-28	4.81e-27
Ppp2r1b	-0.721228	4.55e-44	4.05e-43
Lypla1	-0.715786	7.65e-28	4.38e-27
Ccnjl	-0.711493	6.63e-15	2.31e-14
Fbxw7	-0.708718	3.62e-43	3.14e-42
Slc46a2	-0.703455	4.22e-53	4.63e-52
Psma4	-0.701956	3.59e-51	3.78e-50
Dbndd2	-0.700305	8.02e-11	2.27e-10
Hagh	-0.697634	2.12e-11	6.18e-11
Chsy3	-0.696329	0.00157261	0.0025613
Taok3	-0.687237	1.34e-20	5.95e-20
6330416G13Rik	-0.684621	2.2e-09	5.72e-09
Aamp	-0.684487	7.11e-31	4.5e-30
Gars	-0.684483	4.86e-37	3.63e-36
Sdhb	-0.684022	9.59e-36	6.88e-35
Tjap1	-0.68286	4.13e-14	1.38e-13
Gcat	-0.680247	2.79e-33	1.88e-32
Nampt	-0.656305	4.42e-39	3.47e-38
Slc39a1	-0.650443	1.09e-30	6.85e-30
Cobll1	-0.644414	5.36e-15	1.88e-14
Mbnl3	-0.638632	7.83e-26	4.15e-25
Fabp5	-0.628785	3.6e-48	3.53e-47
Adamts2	-0.625389	3.34e-24	1.67e-23
Znfx1	-0.625001	1.61e-19	6.89e-19
Slc11a2	-0.622941	4.9e-19	2.06e-18
Fmnl3	-0.612218	2.85e-25	1.49e-24
Cbx4	-0.606413	7.44e-22	3.44e-21
Snx25	-0.599066	1.44e-09	3.78e-09
Rai14	-0.585607	5.32e-36	3.85e-35
Mtch2	-0.583064	1.35e-29	8.21e-29
Acot13	-0.582032	5.34e-09	1.36e-08
Tmem184b	-0.580525	2.83e-10	7.77e-10
Trak2	-0.576526	5.45e-18	2.19e-17
Tulp3	-0.575777	2.76e-18	1.12e-17
2010107E04Rik	-0.575476	3.85e-26	2.07e-25
Rassf2	-0.57405	3.94e-09	1.01e-08
Tasp1	-0.565865	2.82e-14	9.52e-14
Adprhl2	-0.564923	1.94e-09	5.07e-09
Snx9	-0.562872	4.91e-27	2.74e-26
Ctf1	-0.562462	3.63e-08	8.71e-08
Rbms1	-0.554833	3.07e-22	1.44e-21
Cd320	-0.551943	1.87e-10	5.18e-10
Slc25a33	-0.549053	0.000596916	0.00101912
Srxn1	-0.536873	7.44e-23	3.55e-22
Atp5o	-0.529134	2.18e-28	1.28e-27
Tmcc3	-0.527148	2.66e-08	6.44e-08
Epb4.1l5	-0.52179	1.93e-23	9.42e-23
Nsmaf	-0.521458	8.63e-20	3.71e-19
Plau	-0.519127	3.76e-20	1.64e-19
Pnrc2	-0.518437	4.73e-19	1.98e-18
Dynll2	-0.517602	3.46e-13	1.11e-12
Napg	-0.512823	2.44e-14	8.29e-14
Atp6v0d1	-0.510936	1.76e-15	6.34e-15
Raver2	-0.501911	1.07e-23	5.27e-23
Efr3a	-0.497094	5.46e-18	2.19e-17
Sod2	-0.496349	1.93e-14	6.57e-14
Zfp142	-0.490229	1.04e-07	2.43e-07
Lypd6b	-0.48263	2.13e-10	5.89e-10
Noc2l	-0.480451	2.79e-17	1.08e-16
Rcan1	-0.479044	2.86e-10	7.84e-10
Acat1	-0.476687	6.97e-20	3.01e-19
Slc25a22	-0.475677	0.000814727	0.00137006
Samd1	-0.465883	4.74e-10	1.28e-09
Snn	-0.462842	4.17e-24	2.08e-23
Hexb	-0.461201	2.97e-21	1.35e-20
Atp5g3	-0.45406	2.02e-17	7.92e-17
Npl	-0.451306	2.24e-11	6.55e-11
Gosr2	-0.450958	1.51e-15	5.47e-15
Llgl2	-0.438168	6.69e-07	1.47e-06
Sept8	-0.436949	1.05e-15	3.83e-15
Mvk	-0.432761	0.00059672	0.00101891
Kif3b	-0.431064	3.28e-11	9.49e-11
Dlst	-0.429368	3.72e-15	1.32e-14
Asap2	-0.426773	6.04e-11	1.73e-10
Psmd14	-0.423612	2.75e-17	1.07e-16
Wbp2	-0.418615	1.11e-07	2.59e-07
Hs1bp3	-0.418161	4.37e-06	9.07e-06
Pnpla8	-0.416667	1.53e-12	4.75e-12
Atp6v1h	-0.4126	5.04e-14	1.68e-13
Cxxc5	-0.411928	1.37e-11	4.04e-11
Nudt3	-0.408513	1.18e-14	4.07e-14
Snx16	-0.400675	1.6e-09	4.21e-09
Ubn1	-0.394498	4.42e-16	1.63e-15
Egln2	-0.393646	2.84e-06	5.97e-06
Slc5a6	-0.390529	0.00207036	0.00332904
Dusp16	-0.38575	1.45e-07	3.36e-07
Lss	-0.385098	2.57e-06	5.42e-06
Shc4	-0.381979	0.00489796	0.0075161
Metap1	-0.378289	2.87e-11	8.31e-11
Snap47	-0.37532	8.98e-13	2.82e-12
Atp6v1b2	-0.374765	1.19e-09	3.15e-09
Zmpste24	-0.370004	9.25e-12	2.75e-11
Faf1	-0.366719	3.96e-13	1.26e-12
Cfl2	-0.360204	2.58e-11	7.5e-11
Rab3gap2	-0.357949	1.98e-11	5.78e-11
Sipa1l2	-0.354875	5.46e-12	1.64e-11
Tmem229b	-0.353399	0.000366471	0.000639604
Pccb	-0.351564	2.16e-07	4.92e-07
Klc2	-0.344862	0.00232065	0.00370578
Ugdh	-0.326433	2.26e-10	6.23e-10
Cln5	-0.313351	3.11e-05	6.02e-05
Snx3	-0.300581	9.69e-11	2.74e-10
Zfp319	-0.299855	0.0121205	0.0176853
Calm1	-0.284317	1.06e-09	2.8e-09
Vps13a	-0.284214	5.7e-07	1.26e-06
Rmdn3	-0.282296	0.00110053	0.00182089
Gse1	-0.279431	0.0119057	0.0173964
Ccdc6	-0.277959	3.83e-09	9.82e-09
Klhl8	-0.273534	6.21e-06	1.27e-05
Hipk3	-0.270857	5.59e-09	1.42e-08
Dpy19l3	-0.269277	1.34e-06	2.89e-06
Zbtb18	-0.259527	6.48e-05	0.00012164
Thyn1	-0.25939	1.3e-05	2.59e-05
Zfp318	-0.25466	8.19e-06	1.66e-05
Tex264	-0.253184	0.000329138	0.000577041
Gpr63	-0.251445	0.206055	0.247552
Srebf2	-0.248509	1.64e-05	3.25e-05
Fasn	-0.240307	0.00021397	0.000382338
Yaf2	-0.232967	0.00125332	0.00206073
Snx30	-0.232718	8.1e-07	1.77e-06
P4ha3	-0.232258	0.0035377	0.00552539
Cct8	-0.231679	3.41e-07	7.67e-07
C030046E11Rik	-0.21858	3.64e-06	7.61e-06
Ank3	-0.209235	2.94e-06	6.18e-06
Hint1	-0.209004	4.03e-05	7.71e-05
Oxct1	-0.203669	8.43e-06	1.71e-05
Man2a1	-0.187127	9.95e-05	0.000183479
Mcur1	-0.186078	0.0145346	0.0210241
Cys1	-0.185832	0.4557	0.509182
Nin	-0.184063	0.000144084	0.000261983
Tceb3	-0.170819	0.000589992	0.00100819
Smap1	-0.163577	0.00580433	0.00883451
Galnt10	-0.159724	0.0352446	0.048277
Adipor2	-0.141196	0.00980397	0.0144959
Stk40	-0.139739	0.258589	0.305142
Gga3	-0.131404	0.178856	0.217229
Crebl2	-0.12076	0.280667	0.328722
Acox1	-0.111282	0.0414435	0.0561892
Usp15	-0.097569	0.102685	0.130653
Ypel5	-0.0859433	0.130633	0.163165
Vapa	-0.0814321	0.116347	0.146512
Cd274	-0.0808449	0.0950511	0.121688
Kpna3	-0.0680328	0.170436	0.207815
Hmgcr	-0.0602782	0.3006	0.349943
Etfa	-0.0518809	0.410894	0.463858
Penk	-0.0452038	0.43286	0.486532
Ccdc34	-0.0317139	0.66843	0.713942
Abca15	-0.0165767	0.952536	0.966983
Gpx4	-0.0133713	0.84321	0.87324
Slc16a6	0.0161126	0.881652	0.906522
Frmd6	0.0166418	0.760057	0.798685
Usp12	0.0287518	0.629136	0.677008
Stc2	0.0349836	0.66847	0.713942
Abi2	0.0379127	0.451376	0.504823
Erbb2ip	0.0497641	0.363339	0.415366
Slain2	0.0537965	0.363472	0.415488
Ap3m2	0.0572857	0.712032	0.754439
Fam49b	0.0661088	0.207777	0.249505
Celf1	0.0664912	0.173295	0.211086
Bach1	0.0780641	0.12327	0.154453
Lrrc16a	0.0824909	0.16946	0.206739
Mut	0.0852468	0.170019	0.207372
Tnrc6c	0.0909721	0.107264	0.135923
Plekha7	0.100769	0.0886943	0.114067
Rps6ka3	0.121468	0.0462872	0.0622993
Ezr	0.124935	0.00629756	0.0095422
Dynlt3	0.156372	0.00539612	0.0082447
Dhx29	0.176691	0.000624555	0.00106467
Nomo1	0.181794	0.000806234	0.0013571
Alcam	0.18435	0.000912515	0.00152673
Mdh1	0.186237	2.44e-05	4.76e-05
Chd6	0.201414	6.88e-06	1.4e-05
Magi1	0.210303	0.000516378	0.00088767
Mblac2	0.229319	0.00251214	0.00399636
Cetn3	0.231819	0.000213694	0.000381933
Pard6b	0.234795	0.0456988	0.0615554
Ahi1	0.244578	0.00124986	0.00205548
Lmx1a	0.245434	0.653441	0.700299
Pitrm1	0.251811	1.5e-07	3.46e-07
AK129341	0.252832	0.000715748	0.00121175
Kpna1	0.258296	6.21e-06	1.27e-05
Med13l	0.265543	4.36e-06	9.05e-06
Kcnn3	0.270345	4.24e-09	1.08e-08
Uck2	0.274719	2.14e-07	4.89e-07
Wipf3	0.317757	0.405929	0.45882
Aste1	0.321353	0.00158359	0.00257864
Dock1	0.344876	1.81e-12	5.58e-12
Rhoq	0.34623	5.32e-11	1.53e-10
Rasgef1b	0.4094	1.32e-17	5.22e-17
Agap1	0.418351	2.78e-07	6.3e-07
Ctage5	0.444538	8.22e-09	2.06e-08
Tmem132d	0.456826	7.5e-05	0.000140157
Npnt	0.475384	4.76e-20	2.07e-19
Kcnk2	0.504673	2.69e-10	7.39e-10
Enc1	0.512311	3.48e-25	1.8e-24
Nefm	0.523458	6.43e-15	2.24e-14
Atp2c1	0.553239	7.03e-26	3.73e-25
Optn	0.571771	4.72e-08	1.12e-07
Kif26a	0.691239	7.92e-13	2.49e-12
Rd3	0.77068	3.33e-11	9.62e-11
Golga4	0.799437	1.12e-58	1.37e-57
Plekhb1	0.819256	1.06e-25	5.57e-25
Psd	0.848039	0.0456547	0.0615013
Clcn5	0.89921	2.09e-43	1.83e-42
Tmed5	1.04718	2.37e-36	1.73e-35
Dcbld2	1.23684	4.46e-129	1.37e-127
Gramd1b	1.28867	1.35e-59	1.68e-58
Apba2	1.49022	2.9e-125	8.57e-124
D5Ertd579e	1.60696	1.41e-212	8.82e-211
Il34	2.1358	2.57e-33	1.74e-32
Ajap1	2.19558	6.43e-212	4e-210
Syn3	2.63991	9.31e-132	2.94e-130
