# Supplementary material for: Polycomb Repressive Complex 2 is essential for development and maintenance of a functional TEC compartment
Source: Sci Rep. 2018 Sep 25;8:14335. doi: 10.1038/s41598-018-32729-z (PMC6156232; doi:10.1038/s41598-018-32729-z)
Supplement: Supplementary file 4 — Table S3 [file 41598_2018_32729_MOESM4_ESM.xlsx]

## Sheet: Sheet1
gene	log2FoldChange	pvalue	padj
Ccnd1	4.32844	3.02e-195	5.73e-191
Igf2	4.71847	1.37e-164	1.3e-160
Smoc2	3.3364	1.28e-154	8.08e-151
Cpxm1	3.212	1.85e-149	8.78e-146
Ndrg2	3.67839	4.55e-134	1.73e-130
Antxr1	4.36994	1.06e-132	3.34e-129
Map3k7cl	3.85282	8.39e-127	2.28e-123
Atp1b1	4.4605	2.68e-125	6.35e-122
Pgf	3.74548	5.96e-123	1.26e-119
Slit2	3.24316	2.77e-118	5.26e-115
Cdkn2a	5.85469	6.46e-112	1.11e-108
D430041D05Rik	2.97466	2.26e-105	3.58e-102
H19	3.77858	1.65e-104	2.41e-101
Tmtc1	3.79807	4.76e-101	6.45e-98
Il17rd	3.11415	2.75e-100	3.48e-97
Gas1	2.4852	3.15e-100	3.73e-97
Lox	3.67008	4.52e-98	5.04e-95
Mfap2	3.06822	1.16e-97	1.22e-94
Capn6	3.93299	2.44e-97	2.43e-94
Nell1	5.01898	7.58e-97	7.19e-94
Zfhx4	5.33315	3.04e-93	2.74e-90
E130012A19Rik	5.06822	8.42e-93	7.27e-90
Bmi1	2.68641	1.59e-90	1.31e-87
Cdh11	2.66962	1.71e-89	1.35e-86
Irx3	3.6739	2.33e-87	1.77e-84
Aldh1a2	6.27867	4.87e-87	3.55e-84
Mybpc1	3.29678	1.64e-86	1.15e-83
Ndufa4l2	4.69309	1.46e-85	9.88e-83
Ar	4.4235	1.45e-84	9.51e-82
Cacna1g	5.21684	3.08e-84	1.95e-81
Dcn	2.88958	2.86e-83	1.75e-80
Slc14a1	4.89048	1.28e-82	7.61e-80
Tril	3.56348	1.35e-82	7.78e-80
Fgfr1	3.9511	8.33e-80	4.65e-77
Prg4	5.31918	9.8e-79	5.32e-76
Dmrta1	2.65588	2.5e-77	1.32e-74
Ror2	4.60295	1.14e-75	5.83e-73
Cldn11	5.61438	6.6e-74	3.3e-71
Mest	3.57587	7.53e-74	3.67e-71
Col9a2	3.51466	9.18e-74	4.35e-71
Met	3.2142	1.06e-72	4.89e-70
Gfra2	3.58204	2.21e-72	1e-69
2310065F04Rik	3.38561	8e-72	3.53e-69
Rarb	4.50182	1.12e-71	4.83e-69
Scx	4.33545	8.59e-71	3.62e-68
Pou3f3	4.3566	2.53e-70	1.04e-67
Wnk4	3.99358	4.01e-69	1.62e-66
Il33	3.86545	1.01e-68	4e-66
Lrrc32	4.86338	1.08e-68	4.17e-66
Npdc1	2.46864	1.5e-68	5.7e-66
Scn1a	4.13552	5.33e-68	1.98e-65
Fam20a	3.54173	1.33e-67	4.84e-65
Atp8a1	2.70911	2.22e-67	7.94e-65
Olfm1	2.84184	4.89e-67	1.72e-64
Itgb5	4.47744	7.97e-67	2.75e-64
Ebf3	5.24294	1.23e-66	4.18e-64
Dpt	3.9968	1.35e-66	4.51e-64
Ptpru	3.34142	4.29e-66	1.4e-63
Sertad4	4.44897	5.21e-66	1.67e-63
Ebf4	3.26069	7.84e-66	2.48e-63
Runx2	3.89691	9.65e-66	3e-63
Scn9a	5.05023	2.74e-65	8.39e-63
Tbx2	4.39796	1.05e-64	3.18e-62
Eln	2.59301	2.11e-64	6.25e-62
Gm5607	-4.40588	2.43e-64	7.11e-62
Col7a1	4.22691	1.29e-63	3.72e-61
Ppp1r27	-3.69238	1.59e-63	4.51e-61
Plk2	2.75462	1.7e-63	4.75e-61
Fap	2.02849	3.08e-63	8.48e-61
Hoxa7	4.16022	8.48e-63	2.3e-60
Crip3	-2.06926	2.33e-62	6.22e-60
N28178	4.16238	4.46e-62	1.18e-59
Aox2	3.63169	4.97e-62	1.29e-59
Gata3	4.2063	6.17e-62	1.58e-59
Cxadr	2.47921	9.83e-62	2.49e-59
Lum	3.19904	1.05e-61	2.63e-59
Epha3	2.44606	1.7e-61	4.18e-59
Sox11	5.17603	1.2e-60	2.92e-58
Kcnb1	5.29473	2.29e-60	5.49e-58
Slc16a11	2.90937	4.07e-60	9.66e-58
Nfatc4	2.4207	5.1e-60	1.2e-57
Zfp750	2.79966	1.21e-59	2.81e-57
Igfbp7	4.15193	2.01e-59	4.6e-57
Runx1	2.4396	3.38e-59	7.64e-57
Twist1	3.54614	5.58e-59	1.25e-56
Ddit4l	3.34488	7.35e-59	1.62e-56
Peg3	1.95904	1.11e-58	2.42e-56
Mfap4	2.79959	1.43e-58	3.09e-56
Tmem132c	3.65382	3.79e-58	8.08e-56
Brinp1	3.30961	5.88e-58	1.24e-55
Ly6h	2.34861	1.48e-57	3.08e-55
Crlf1	4.9431	1.78e-57	3.67e-55
Col17a1	2.44675	1.87e-57	3.82e-55
Tcf24	4.11276	2.07e-57	4.19e-55
Mfsd1	2.88588	1.41e-56	2.81e-54
Dapl1	3.74813	1.24e-55	2.45e-53
Col8a2	1.98429	2.37e-55	4.63e-53
Igfbp4	2.70501	2.4e-55	4.65e-53
Mrc2	2.54107	2.95e-55	5.65e-53
Moxd1	2.68214	3.16e-55	6e-53
Vill	2.92008	4.03e-55	7.57e-53
Col23a1	3.96001	1.16e-54	2.15e-52
Got1	-1.74115	2.2e-54	4.06e-52
Sncaip	2.38386	2.88e-54	5.25e-52
Hmcn1	3.41619	4.96e-54	8.96e-52
Rasl11b	3.74651	2.24e-53	4.02e-51
Rian	2.55878	2.92e-53	5.18e-51
Col1a2	3.12603	4.56e-53	8.01e-51
Flnc	4.10442	7.7e-53	1.34e-50
Abca1	2.85164	8.51e-53	1.47e-50
Mgat5b	2.65888	8.67e-53	1.48e-50
Gpha2	3.35639	1.31e-52	2.21e-50
Pdgfc	1.76431	4.3e-52	7.22e-50
Trpm2	-2.27744	4.47e-52	7.44e-50
Ephx1	2.2972	7.13e-52	1.18e-49
Urah	3.35923	7.61e-52	1.24e-49
Sfmbt2	4.11776	8.18e-52	1.33e-49
Nedd4l	1.74632	4.97e-51	7.99e-49
Kif26b	3.86353	1.09e-50	1.74e-48
Angpt4	-3.45779	3.07e-50	4.86e-48
Efna3	2.27529	5.71e-50	8.96e-48
Plagl1	2.44932	8.04e-50	1.25e-47
Prss16	-1.91895	1.16e-49	1.79e-47
Fibin	5.24778	2.56e-48	3.92e-46
Nr2f2	4.02998	6.42e-48	9.75e-46
Ephb3	2.34765	6.67e-48	1e-45
Ccdc106	4.83804	2.5e-47	3.73e-45
Pcolce	2.03135	3.53e-47	5.23e-45
Pithd1	-1.86249	6.05e-47	8.9e-45
Rspo1	4.48485	6.66e-47	9.72e-45
Gsto1	2.18524	7.28e-47	1.05e-44
Hmx1	3.50434	7.73e-47	1.11e-44
Fmod	4.07467	1.02e-46	1.45e-44
Aldoc	2.42958	3.23e-46	4.57e-44
Irx5	4.53854	6.44e-46	9.05e-44
Prom2	2.35843	7.21e-46	1.01e-43
Foxa1	2.72935	1.55e-45	2.15e-43
Pcdh1	3.44222	2.54e-45	3.5e-43
Ntrk3	5.59775	3.73e-45	5.09e-43
Tfap2a	3.2236	5.46e-45	7.4e-43
Prickle1	3.56364	6.03e-45	8.12e-43
Hgsnat	-1.63235	9.76e-45	1.3e-42
Wnt5a	3.24795	1.47e-44	1.95e-42
Mgp	2.73735	1.96e-44	2.58e-42
Clip4	-2.05544	2.49e-44	3.25e-42
Flrt3	1.97643	3.03e-44	3.93e-42
Peg10	2.5764	3.93e-44	5.07e-42
Neu2	-3.04436	9.46e-44	1.21e-41
Flrt2	2.67056	3.14e-43	3.97e-41
Tgfb2	2.42784	3.13e-43	3.97e-41
Col6a3	3.24749	3.24e-43	4.07e-41
Irx2	5.1533	5.45e-43	6.8e-41
Meg3	3.2617	6.46e-43	8.02e-41
Hes6	-1.45558	1.1e-42	1.35e-40
Fbln2	2.26777	1.8e-42	2.21e-40
Dkk3	3.75448	2.05e-42	2.49e-40
Arsj	2.79037	2.11e-42	2.55e-40
Nrp1	2.21295	2.5e-42	3.01e-40
Unc93b1	-1.8908	7.75e-42	9.24e-40
Sfrp1	2.14061	1.4e-41	1.66e-39
Syt9	3.32038	1.55e-41	1.82e-39
Ppp1r3b	1.83412	1.69e-41	1.98e-39
Cdkn1a	1.68675	1.86e-41	2.16e-39
Wisp1	3.57302	2.63e-41	3.05e-39
Rasa4	2.91756	2.82e-41	3.25e-39
Ikzf3	2.78502	5.24e-41	5.99e-39
Cd44	2.40862	5.38e-41	6.12e-39
Npr2	3.00095	6.11e-41	6.9e-39
Gsn	2.05664	1.17e-40	1.32e-38
Sepp1	2.3893	2e-40	2.23e-38
Slc13a2os	-1.81267	2.19e-40	2.43e-38
Gm14290	5.50679	2.91e-40	3.21e-38
Rnase4	2.73779	6.93e-40	7.6e-38
Susd1	2.02775	1.31e-39	1.43e-37
Slitrk4	3.72275	1.83e-39	1.98e-37
Kcnk1	1.91435	2.21e-39	2.39e-37
Fbn1	2.27359	3.33e-39	3.57e-37
Alpl	2.10723	5.41e-39	5.76e-37
Mxra8	3.0423	7.19e-39	7.62e-37
Psmb11	-1.76825	1.13e-38	1.19e-36
Raet1e	3.48899	1.16e-38	1.22e-36
Nexn	3.6423	3.25e-38	3.39e-36
Ptgdr	3.62194	4.96e-38	5.14e-36
Tshz2	2.66202	5.56e-38	5.73e-36
Lpo	-2.60099	5.76e-38	5.91e-36
Nrep	1.95398	6.64e-38	6.77e-36
Ephb2	3.33537	6.93e-38	7.03e-36
Inhbb	2.00257	2.07e-37	2.09e-35
Zfp365	2.54839	2.17e-37	2.18e-35
Aim1	2.02352	2.69e-37	2.69e-35
C130021I20Rik	6.21347	3.54e-37	3.5e-35
Pak1	2.06624	3.53e-37	3.5e-35
Vcan	2.05412	3.69e-37	3.63e-35
Nr2e1	5.53518	3.84e-37	3.76e-35
Cthrc1	2.16406	4.89e-37	4.76e-35
Mab21l1	5.81074	5.31e-37	5.14e-35
Ece1	2.83141	6.57e-37	6.33e-35
Gpr88	4.15671	7.61e-37	7.3e-35
Krt19	2.42836	8.65e-37	8.25e-35
Colec12	2.63138	2.13e-36	2.02e-34
Pamr1	2.80062	2.88e-36	2.72e-34
Hspa4l	-1.79475	4.06e-36	3.8e-34
Zcchc5	3.08798	4.06e-36	3.8e-34
Dlx5	4.39391	4.31e-36	4.01e-34
Tgm2	3.4448	5.89e-36	5.45e-34
Adamtsl1	2.83546	6.07e-36	5.59e-34
Shisa3	4.74475	7.97e-36	7.3e-34
A730090H04Rik	4.28099	9.01e-36	8.22e-34
Fam107a	3.74482	1.03e-35	9.37e-34
Cacna2d3	4.26077	1.09e-35	9.84e-34
Myh13	3.55371	1.18e-35	1.07e-33
Syt12	-2.20749	2.04e-35	1.83e-33
Lmna	1.38882	2.12e-35	1.89e-33
Tfap2c	2.38465	3.63e-35	3.21e-33
Irx1	4.18626	3.71e-35	3.28e-33
Cacna1e	2.81614	3.78e-35	3.32e-33
Dll4	-1.98448	3.84e-35	3.36e-33
Dapk1	2.54258	4.5e-35	3.92e-33
Egr2	2.83678	5.77e-35	5e-33
Gm37563	-2.35204	1.11e-34	9.56e-33
Tvp23a	-2.05067	1.18e-34	1.01e-32
4930550C14Rik	-2.23922	1.33e-34	1.14e-32
Msx1	3.31522	1.7e-34	1.45e-32
Sema5a	1.99994	1.73e-34	1.47e-32
Gabrb3	2.69494	2.61e-34	2.2e-32
Frem1	2.30442	3.16e-34	2.65e-32
Fst	3.64359	3.2e-34	2.67e-32
Sh2d4b	-1.93746	6.99e-34	5.82e-32
Ston1	2.11872	1.28e-33	1.06e-31
Myo1c	-1.5564	1.66e-33	1.37e-31
Lmx1b	5.00482	2.1e-33	1.73e-31
Arc	2.64699	2.3e-33	1.88e-31
Stmn2	1.86456	2.4e-33	1.95e-31
Hey2	2.14086	2.67e-33	2.17e-31
Scn7a	5.07573	2.89e-33	2.33e-31
Ppp3cc	3.09423	3.3e-33	2.65e-31
Igfbp5	4.77467	3.52e-33	2.82e-31
Prkar2b	2.38529	3.69e-33	2.94e-31
Krt7	1.54777	3.82e-33	3.03e-31
Gsg1l	4.88066	4.1e-33	3.24e-31
Aebp1	2.2227	4.82e-33	3.8e-31
Abcc3	2.94903	7.19e-33	5.64e-31
Layn	2.53709	8.3e-33	6.48e-31
Cdx1	-2.14071	8.78e-33	6.83e-31
Hdac5	1.60198	9.21e-33	7.13e-31
Anxa1	2.02018	1.21e-32	9.36e-31
Aldh3b1	-2.64352	1.35e-32	1.04e-30
Ada	-1.84083	1.56e-32	1.19e-30
St6gal1	2.35191	1.77e-32	1.35e-30
Ramp2	3.2094	3.13e-32	2.38e-30
Scube3	5.1157	3.25e-32	2.46e-30
Notch3	2.1316	3.76e-32	2.83e-30
Podxl2	2.46378	4.57e-32	3.43e-30
Kcna1	2.31141	8.47e-32	6.33e-30
Cd302	2.55474	9.99e-32	7.44e-30
Ntrk2	2.97782	1.01e-31	7.51e-30
Igf2bp1	3.13439	1.38e-31	1.02e-29
Sytl3	2.89944	1.62e-31	1.19e-29
Mkx	2.69424	1.74e-31	1.27e-29
Thbd	2.44505	1.83e-31	1.34e-29
Hspb1	2.059	2.57e-31	1.87e-29
Hr	3.00621	3.49e-31	2.53e-29
Col5a2	2.18553	3.72e-31	2.69e-29
Cpe	2.71902	3.87e-31	2.79e-29
Car13	2.36039	4.5e-31	3.22e-29
Eva1c	4.11386	4.83e-31	3.44e-29
Sbspon	4.33166	4.84e-31	3.44e-29
Lrrn1	1.95255	6.96e-31	4.93e-29
Pcdh20	3.88457	8.02e-31	5.66e-29
Stx11	-1.42261	8.09e-31	5.69e-29
Ndrg1	2.00371	9.49e-31	6.65e-29
Il15ra	-1.52877	1.2e-30	8.38e-29
Nefl	2.67273	1.45e-30	1.01e-28
Psmb8	2.21925	1.61e-30	1.12e-28
Pmepa1	2.52468	1.66e-30	1.14e-28
Schip1	1.54831	1.65e-30	1.14e-28
Rbp1	2.31071	1.9e-30	1.3e-28
2510009E07Rik	1.6274	2e-30	1.36e-28
Ucp2	1.59105	2.24e-30	1.52e-28
Pvrl4	2.60958	3.2e-30	2.17e-28
Ankrd35	1.66989	4.64e-30	3.14e-28
Hoxd8	5.5127	5.07e-30	3.41e-28
Ntng1	3.93728	6.83e-30	4.58e-28
Kcne1l	2.88747	7.24e-30	4.82e-28
Sp6	2.07162	7.24e-30	4.82e-28
Spsb1	2.01941	7.41e-30	4.91e-28
Tnfrsf19	1.77996	8.39e-30	5.55e-28
Prelp	3.19567	1.14e-29	7.48e-28
Il4i1	-1.84283	1.27e-29	8.33e-28
Ltbp1	2.08029	1.4e-29	9.19e-28
Thsd4	2.00859	1.42e-29	9.23e-28
Arhgef19	1.91486	1.9e-29	1.23e-27
6330403K07Rik	2.99192	2.96e-29	1.92e-27
Sox14	4.47288	3.42e-29	2.2e-27
Itgb7	-1.59163	3.82e-29	2.46e-27
Prr16	4.2869	3.84e-29	2.46e-27
S100a3	-2.22006	4.66e-29	2.97e-27
Il2ra	-2.4569	4.68e-29	2.98e-27
Adcy2	4.39831	7.93e-29	5.03e-27
Vax2	5.41084	8.89e-29	5.63e-27
Zcchc24	1.9239	9.52e-29	6e-27
AA465934	2.30298	1.23e-28	7.75e-27
Slfn5	3.21313	1.24e-28	7.79e-27
Dio1	-2.01384	1.35e-28	8.42e-27
Pla2g7	1.75168	1.48e-28	9.2e-27
Fzd10	1.77227	1.51e-28	9.39e-27
Gpc3	1.58339	1.88e-28	1.16e-26
Gsdmd	-1.47428	1.91e-28	1.17e-26
Slc4a9	4.41114	2.05e-28	1.26e-26
Gdnf	2.55469	2.07e-28	1.27e-26
Reep1	2.85848	2.58e-28	1.57e-26
Ednrb	-1.73476	2.65e-28	1.61e-26
Zfp185	1.99834	2.67e-28	1.62e-26
Papln	2.56907	2.87e-28	1.73e-26
Crabp1	2.91979	2.97e-28	1.79e-26
Ly6a	2.60207	3.09e-28	1.85e-26
Igf2os	4.60368	3.18e-28	1.9e-26
Rai2	4.10057	3.28e-28	1.96e-26
Mapk13	1.50989	3.39e-28	2.02e-26
Ing1	-1.70463	4.4e-28	2.6e-26
Qsox1	1.49061	4.39e-28	2.6e-26
Aldh1a3	1.76328	6.73e-28	3.96e-26
Tmem169	-1.88568	7.01e-28	4.12e-26
Id3	2.02031	8.09e-28	4.74e-26
Dchs1	2.0667	8.91e-28	5.2e-26
Frmpd4	4.25567	9.08e-28	5.29e-26
Tacr3	5.06091	9.73e-28	5.64e-26
Serpinb11	2.96975	1.07e-27	6.18e-26
Sox21	3.03853	1.18e-27	6.83e-26
Gmpr	-1.34572	1.36e-27	7.84e-26
Zeb2	3.10721	1.62e-27	9.32e-26
Adamts1	2.00013	1.64e-27	9.33e-26
Cadm4	2.1225	1.64e-27	9.33e-26
Tnik	1.698	2e-27	1.14e-25
Car11	2.94981	2.86e-27	1.62e-25
Col11a1	2.81145	3.13e-27	1.77e-25
Snap91	-1.57974	4.31e-27	2.43e-25
Ptprd	1.38454	4.95e-27	2.78e-25
Actn3	-1.65217	5.27e-27	2.95e-25
Khdrbs3	1.70603	6.37e-27	3.55e-25
Bex4	2.4913	7.92e-27	4.39e-25
Gng7	3.17002	7.89e-27	4.39e-25
Slc25a36	1.61394	9.14e-27	5.06e-25
Tceal1	4.62938	1.23e-26	6.78e-25
Rgs7bp	3.03764	1.32e-26	7.26e-25
Prox1	3.18044	1.45e-26	7.94e-25
Fosl2	2.24416	1.6e-26	8.77e-25
Cdkn1c	2.32789	1.7e-26	9.27e-25
Col11a2	2.12067	1.89e-26	1.03e-24
Camk2n1	3.51949	2.13e-26	1.15e-24
Ptpre	2.05237	2.12e-26	1.15e-24
Cdc42se2	-1.36533	2.26e-26	1.22e-24
She	3.86616	2.65e-26	1.42e-24
Hmgn3	2.1833	2.93e-26	1.57e-24
Sel1l	1.25819	3.45e-26	1.85e-24
Ly6d	2.14137	3.72e-26	1.98e-24
Lhfpl2	1.60341	3.78e-26	2.01e-24
Dlx3	3.01576	5.44e-26	2.88e-24
Bdh1	1.94355	6.62e-26	3.49e-24
Prrx2	4.58271	6.6e-26	3.49e-24
Krt8	-1.44248	8.83e-26	4.64e-24
Hoxa5	4.56275	9.9e-26	5.19e-24
Pcdh10	3.35972	1.03e-25	5.4e-24
Hoxb4	4.4271	1.11e-25	5.81e-24
Bex1	2.06277	1.21e-25	6.3e-24
Adora2b	2.03121	1.28e-25	6.62e-24
Cacna2d1	2.69858	1.35e-25	6.96e-24
Osr2	4.7675	1.47e-25	7.58e-24
Tulp1	2.33224	1.5e-25	7.73e-24
Abca8b	2.19743	1.86e-25	9.55e-24
Epha5	2.25513	1.88e-25	9.63e-24
Itm2a	2.20564	2.12e-25	1.08e-23
Tiam2	2.80357	2.17e-25	1.1e-23
Ltbp4	1.94808	2.42e-25	1.23e-23
Axl	1.23523	2.52e-25	1.27e-23
Pds5b	-1.65739	2.66e-25	1.34e-23
Bdh2	2.0571	2.74e-25	1.38e-23
Slc2a10	2.69059	3e-25	1.5e-23
Hoxc4	4.65458	3.6e-25	1.8e-23
Nkain4	-1.59066	5.02e-25	2.51e-23
Hif3a	2.14046	5.13e-25	2.55e-23
Ndrg3	-1.53582	5.5e-25	2.73e-23
Sytl2	2.48708	6.05e-25	3e-23
Tcea3	3.51209	6.91e-25	3.42e-23
Prr32	2.07787	7.09e-25	3.5e-23
Zc2hc1c	2.50076	7.34e-25	3.61e-23
Kcns3	4.38682	7.85e-25	3.85e-23
Gm13066	-2.10923	8.43e-25	4.11e-23
Rbms1	-1.18264	8.41e-25	4.11e-23
Agpat3	-1.12798	1.08e-24	5.27e-23
Car12	2.62404	1.15e-24	5.56e-23
Unc13b	2.39069	1.2e-24	5.81e-23
Exoc7	-1.08771	1.3e-24	6.26e-23
Sfrp2	4.37696	1.35e-24	6.49e-23
Fmo2	3.7513	1.39e-24	6.69e-23
Elovl7	1.4491	1.51e-24	7.22e-23
Golm1	2.87913	1.52e-24	7.28e-23
Gch1	-1.73785	1.82e-24	8.68e-23
Rbm46	4.00925	2e-24	9.49e-23
Loxl1	3.10158	2.15e-24	1.02e-22
Prrx1	5.20138	2.63e-24	1.25e-22
Emp1	1.65404	2.7e-24	1.28e-22
Prrg3	1.34277	3.07e-24	1.44e-22
Gli1	4.2428	3.18e-24	1.49e-22
Glipr2	-1.38327	3.3e-24	1.55e-22
Cped1	2.6838	3.72e-24	1.74e-22
Umodl1	-1.95475	3.78e-24	1.76e-22
Col2a1	2.6991	4.58e-24	2.13e-22
Sema3d	3.33512	4.99e-24	2.31e-22
Mecom	1.89871	5.08e-24	2.35e-22
Rnf165	1.79754	5.58e-24	2.58e-22
Selm	1.82268	6.88e-24	3.17e-22
Fgf14	-1.28756	6.92e-24	3.18e-22
Fam110c	2.42086	7.28e-24	3.34e-22
Pnpla2	-1.28631	7.58e-24	3.46e-22
Fhdc1	2.57208	8.45e-24	3.85e-22
Kank3	-1.85945	8.72e-24	3.97e-22
Ctps	-1.08959	9.88e-24	4.48e-22
3632451O06Rik	2.56144	1.04e-23	4.72e-22
Slc35e4	2.65379	1.06e-23	4.79e-22
Otud1	2.47513	1.07e-23	4.83e-22
Tgfb3	1.46836	1.08e-23	4.87e-22
Lin28b	3.22498	1.23e-23	5.51e-22
Fam84a	3.2412	1.27e-23	5.66e-22
Eed	-1.73525	1.32e-23	5.9e-22
Slc44a3	1.94598	1.51e-23	6.72e-22
Isg20	-2.02242	1.53e-23	6.78e-22
Foxl2os	4.0105	1.59e-23	7.04e-22
Nsg1	1.80198	1.77e-23	7.85e-22
Dkk2	3.03232	1.85e-23	8.16e-22
Ass1	1.85878	1.99e-23	8.77e-22
Grp	-2.58572	2.01e-23	8.82e-22
Sez6l	2.62772	2.02e-23	8.85e-22
Syk	1.61438	2.5e-23	1.09e-21
Mtmr7	3.09379	2.6e-23	1.13e-21
Lrp3	1.98622	2.77e-23	1.21e-21
Rnd3	2.13157	2.78e-23	1.21e-21
Plekhg6	1.42047	3.51e-23	1.52e-21
Aph1b	1.72521	3.63e-23	1.57e-21
Rbpms2	1.95741	3.68e-23	1.59e-21
Scpep1	1.48761	4.15e-23	1.79e-21
Tbata	-1.72554	4.43e-23	1.9e-21
Sgcb	1.44644	4.53e-23	1.94e-21
Mmp11	2.0751	4.71e-23	2.01e-21
Trp73	2.24783	4.88e-23	2.08e-21
Fgd2	2.96095	5.73e-23	2.44e-21
Klf9	1.68381	6.09e-23	2.59e-21
Sv2c	3.14607	6.21e-23	2.63e-21
Relb	-1.27761	6.98e-23	2.95e-21
Pik3r1	1.29148	7.51e-23	3.17e-21
Sptssb	-2.30241	8.42e-23	3.54e-21
Dclk1	2.16072	8.9e-23	3.74e-21
Metap1d	1.96061	9.34e-23	3.91e-21
Esrrg	2.42411	1.01e-22	4.22e-21
Fndc3c1	4.7147	1.06e-22	4.42e-21
Emp3	2.3895	1.09e-22	4.53e-21
Trpm3	2.00299	1.14e-22	4.73e-21
Cd83	-1.5076	1.16e-22	4.8e-21
Ryr3	2.73253	1.19e-22	4.91e-21
Slc25a29	-1.42458	1.35e-22	5.56e-21
Foxred2	2.26226	1.36e-22	5.61e-21
Ash2l	-1.00889	1.39e-22	5.71e-21
Rin2	1.3136	1.41e-22	5.78e-21
Crnde	4.54464	1.44e-22	5.87e-21
Sox2	4.56645	1.53e-22	6.26e-21
Ntn4	2.88335	1.56e-22	6.34e-21
Sgpl1	-1.20473	2.05e-22	8.32e-21
1110018N20Rik	4.97905	2.1e-22	8.48e-21
Plscr2	2.29604	2.09e-22	8.48e-21
Fignl2	4.63187	2.19e-22	8.86e-21
Srgn	-1.45939	2.5e-22	1.01e-20
Prokr1	2.51177	2.56e-22	1.03e-20
Mcoln3	3.30938	2.66e-22	1.06e-20
Rerg	3.2171	2.65e-22	1.06e-20
Serpinc1	-2.58604	2.64e-22	1.06e-20
Tmem150a	1.91404	2.85e-22	1.13e-20
Txnrd3	-1.20317	2.89e-22	1.15e-20
Clip3	1.81138	3.12e-22	1.24e-20
D8Ertd82e	1.54371	3.39e-22	1.34e-20
Ank	1.80717	3.42e-22	1.35e-20
Ccnd2	1.40285	3.52e-22	1.39e-20
Mgst1	1.96013	3.83e-22	1.5e-20
Runx1t1	3.39142	4.47e-22	1.75e-20
Adam22	2.36122	4.57e-22	1.79e-20
E030030I06Rik	2.38697	5.2e-22	2.03e-20
Zdhhc2	1.79453	5.2e-22	2.03e-20
Ghr	1.43853	5.95e-22	2.31e-20
Cyr61	3.8226	6.44e-22	2.5e-20
Cspg4	2.41484	6.71e-22	2.6e-20
Pmp22	1.88474	6.91e-22	2.66e-20
Wdr86	2.25335	7.31e-22	2.81e-20
Tgfbi	1.55287	8.69e-22	3.34e-20
Pdgfra	3.03757	9.78e-22	3.74e-20
Robo2	1.79854	9.76e-22	3.74e-20
Slit3	2.16988	1.12e-21	4.27e-20
Arid1b	-1.4546	1.15e-21	4.37e-20
Ccdc3	2.27969	1.18e-21	4.5e-20
Gale	-1.2867	1.23e-21	4.66e-20
Rab11fip4	-1.79658	1.34e-21	5.09e-20
Adgrg2	1.30181	1.4e-21	5.3e-20
Il1r2	-1.89387	1.58e-21	5.96e-20
Fam213b	-1.58162	1.6e-21	6.03e-20
Prkcdbp	1.83348	1.69e-21	6.34e-20
Adh1	2.96513	1.73e-21	6.48e-20
Rec8	3.56016	2e-21	7.49e-20
Clstn3	2.90424	2.78e-21	1.04e-19
Ackr3	2.46535	2.9e-21	1.08e-19
Fzd4	1.84297	2.9e-21	1.08e-19
Nptx1	1.99185	3.31e-21	1.23e-19
Art3	2.21016	3.62e-21	1.34e-19
Col9a3	2.4261	3.96e-21	1.46e-19
Stbd1	1.73344	4.51e-21	1.67e-19
Il17re	3.03606	4.6e-21	1.69e-19
Gng2	1.75676	4.9e-21	1.8e-19
Acot7	1.31608	5.83e-21	2.14e-19
Trps1	1.39924	5.86e-21	2.15e-19
Ang	2.17279	6.16e-21	2.25e-19
Glis3	2.46236	6.26e-21	2.28e-19
Sema3c	1.7088	6.5e-21	2.37e-19
Ajap1	-2.01423	7.41e-21	2.69e-19
Hs3st6	4.03529	7.45e-21	2.7e-19
Notch1	1.43966	8.64e-21	3.13e-19
Ebf1	2.19725	9.88e-21	3.57e-19
Epn3	1.54685	1.22e-20	4.39e-19
Ppm1e	2.93846	1.45e-20	5.23e-19
Dph5	-1.50325	1.47e-20	5.29e-19
Map1b	2.14427	1.61e-20	5.78e-19
Dach1	1.62667	1.66e-20	5.94e-19
Rusc2	2.42061	1.68e-20	6.01e-19
RP23-240E15.3	-1.85967	1.75e-20	6.25e-19
Cdh8	-1.67115	1.83e-20	6.51e-19
Acvrl1	3.17664	1.84e-20	6.52e-19
Frat2	1.98249	1.83e-20	6.52e-19
Sprr2a1	-2.0355	1.86e-20	6.58e-19
Cacna1d	2.05004	2.03e-20	7.16e-19
Ppp2r2c	4.50923	2.05e-20	7.25e-19
Scube1	2.2288	2.07e-20	7.28e-19
Cdr2l	-1.81028	2.13e-20	7.48e-19
Fgl2	3.61933	2.26e-20	7.92e-19
N4bp2l1	-1.19751	2.31e-20	8.11e-19
Gpr45	1.50361	2.37e-20	8.3e-19
Slc5a9	-1.28505	2.91e-20	1.02e-18
Tacstd2	2.68641	3.12e-20	1.09e-18
Lrig3	1.78526	3.19e-20	1.11e-18
Gm13630	3.69493	3.22e-20	1.12e-18
Gpr153	2.92436	3.5e-20	1.21e-18
Stat4	-1.40602	3.54e-20	1.22e-18
Skint4	-2.50822	3.59e-20	1.24e-18
Fut9	4.16866	3.92e-20	1.35e-18
Gfpt2	2.3371	3.95e-20	1.36e-18
Cacna1c	1.88549	4.09e-20	1.4e-18
Dlx4	3.61303	4.15e-20	1.42e-18
Prkg1	2.75956	4.5e-20	1.54e-18
Gdf7	4.48573	4.92e-20	1.68e-18
Trank1	3.9534	5.01e-20	1.71e-18
Htra1	2.26622	5.24e-20	1.78e-18
Cldn10	3.64922	5.44e-20	1.85e-18
A930004D18Rik	2.24925	5.53e-20	1.87e-18
Cygb	1.41122	6.46e-20	2.19e-18
Plcd1	-1.34531	6.52e-20	2.2e-18
Plxna3	1.56049	7.11e-20	2.4e-18
Mum1l1	1.72461	7.29e-20	2.45e-18
Foxn1	-1.13998	7.97e-20	2.67e-18
St6galnac2	1.27752	7.96e-20	2.67e-18
Kcnh3	2.06225	8.06e-20	2.7e-18
Tanc2	1.5022	8.15e-20	2.72e-18
Slc27a2	2.09185	8.84e-20	2.95e-18
Snhg18	2.03188	9.03e-20	3.01e-18
Efnb3	1.56146	9.19e-20	3.05e-18
S100a14	-1.6472	9.23e-20	3.06e-18
Mt1	2.20084	9.49e-20	3.14e-18
Coro6	3.41664	9.88e-20	3.26e-18
Wnt11	2.91533	9.85e-20	3.26e-18
Cldn9	2.74177	1.06e-19	3.51e-18
Tnfaip2	1.70721	1.08e-19	3.54e-18
Hoxc6	4.80381	1.18e-19	3.87e-18
Timp2	1.12299	1.19e-19	3.92e-18
Irf6	1.18927	1.22e-19	3.98e-18
Sobp	1.60523	1.33e-19	4.34e-18
Nt5e	2.62705	1.36e-19	4.45e-18
Ctsf	1.30169	1.39e-19	4.52e-18
Pear1	2.41596	1.42e-19	4.61e-18
Ccl11	3.06133	1.5e-19	4.87e-18
Fblim1	1.59005	1.57e-19	5.09e-18
Wnt3	3.41016	1.71e-19	5.52e-18
Grk5	-1.21091	1.76e-19	5.67e-18
Naglu	1.67437	1.79e-19	5.76e-18
Cd109	2.7901	1.89e-19	6.06e-18
Tshz3	2.64844	2.52e-19	8.09e-18
Slc2a12	1.99888	2.63e-19	8.42e-18
Zfp423	2.44973	2.65e-19	8.46e-18
Capn1	-1.36244	2.73e-19	8.7e-18
Sh3tc2	-2.03668	2.94e-19	9.35e-18
Anpep	2.10439	2.95e-19	9.37e-18
Dmrt1	4.39414	2.97e-19	9.43e-18
9930012K11Rik	-1.6695	3.09e-19	9.78e-18
Kdm1b	-1.27214	3.1e-19	9.78e-18
Ogfrl1	-1.07764	3.1e-19	9.78e-18
Ccdc158	2.81029	3.24e-19	1.02e-17
Egfl6	3.19476	3.25e-19	1.02e-17
Pax8	4.15849	3.31e-19	1.04e-17
Cldn6	1.90188	3.34e-19	1.05e-17
Aire	-1.45845	3.57e-19	1.12e-17
Lipg	-1.9505	3.69e-19	1.15e-17
Angptl7	4.29908	3.99e-19	1.25e-17
Slc2a3	2.39486	4.08e-19	1.27e-17
Plod1	1.54139	4.29e-19	1.34e-17
Shmt1	-1.05904	4.35e-19	1.35e-17
Tbx3	3.14468	4.68e-19	1.45e-17
Lrp2	2.76221	5.11e-19	1.58e-17
Colgalt2	1.25571	5.79e-19	1.79e-17
Hap1	1.68081	5.92e-19	1.83e-17
Chrna4	2.15054	5.97e-19	1.84e-17
Pim1	-1.69493	6.15e-19	1.89e-17
Sat1	1.61619	6.17e-19	1.89e-17
D15Ertd621e	-1.04688	6.84e-19	2.1e-17
Nalcn	2.32682	6.96e-19	2.13e-17
Rmst	2.50512	7.67e-19	2.34e-17
Cpz	3.23878	7.92e-19	2.42e-17
Abca3	2.0002	8.51e-19	2.59e-17
Gpr68	-1.30549	8.6e-19	2.62e-17
Tspan18	-1.345	8.67e-19	2.63e-17
Ckb	1.87915	8.95e-19	2.71e-17
Klc3	1.98954	9.15e-19	2.77e-17
Ankmy1	-1.89784	9.82e-19	2.97e-17
Maml2	1.30417	9.94e-19	3e-17
Lgr6	3.53499	1.01e-18	3.05e-17
Tmem100	2.7288	1.1e-18	3.29e-17
Txnip	1.24405	1.1e-18	3.29e-17
Pantr1	2.78238	1.14e-18	3.42e-17
Paqr8	1.51671	1.24e-18	3.71e-17
Cbx8	1.22922	1.42e-18	4.24e-17
Gabra1	4.19327	1.5e-18	4.47e-17
Lrrc4	2.96664	1.52e-18	4.53e-17
Vnn1	2.68774	1.56e-18	4.65e-17
Ctsz	1.00044	1.65e-18	4.91e-17
Pitx1	4.28544	1.77e-18	5.24e-17
Tmem200c	4.10873	1.94e-18	5.74e-17
Npr3	2.46908	2.15e-18	6.36e-17
Fmo6	3.189	2.21e-18	6.51e-17
Pgr	2.54439	2.49e-18	7.34e-17
Sptbn2	2.33051	2.69e-18	7.9e-17
Fjx1	1.43051	3.15e-18	9.24e-17
Scara3	1.30411	3.31e-18	9.72e-17
Dab2	1.86546	3.32e-18	9.73e-17
Cited2	1.21087	3.41e-18	9.96e-17
Mmp16	3.21167	3.6e-18	1.05e-16
Ccdc141	1.39616	3.77e-18	1.1e-16
1500015O10Rik	3.3803	3.85e-18	1.12e-16
Ripk3	1.59301	3.84e-18	1.12e-16
Wdfy4	-2.49232	3.92e-18	1.14e-16
Myo5b	1.76819	4.03e-18	1.17e-16
Sparc	1.72029	4.12e-18	1.19e-16
Plekha6	2.43463	4.23e-18	1.22e-16
Cth	-1.39	4.28e-18	1.23e-16
Slc22a7	-1.58957	4.25e-18	1.23e-16
Col26a1	2.19569	4.3e-18	1.24e-16
Nrbp2	1.38274	4.5e-18	1.29e-16
Pitrm1	-1.07703	4.78e-18	1.37e-16
Cdo1	1.58091	5.23e-18	1.5e-16
Aldh1l1	-1.32028	5.67e-18	1.62e-16
Fas	1.66872	5.68e-18	1.62e-16
Plek	-2.48257	5.97e-18	1.7e-16
Cntnap3	3.94912	6.22e-18	1.77e-16
Foxi3	4.37232	6.35e-18	1.8e-16
Olfm4	-1.43916	6.58e-18	1.87e-16
Clic6	2.54841	6.64e-18	1.88e-16
Rgs4	1.93432	6.67e-18	1.88e-16
Greb1	3.23467	6.71e-18	1.89e-16
Arhgef16	-1.19504	6.82e-18	1.92e-16
Hnf1a	-1.69037	7.24e-18	2.04e-16
Ramp3	-1.72047	7.35e-18	2.06e-16
Ccl21a	1.65926	7.47e-18	2.09e-16
Pnma2	2.09734	8.08e-18	2.26e-16
Prdm6	2.74818	8.69e-18	2.43e-16
Fhl2	2.57922	9e-18	2.51e-16
Cd276	1.17076	9.27e-18	2.58e-16
Tulp2	-1.79646	9.42e-18	2.62e-16
Emb	1.58119	1e-17	2.78e-16
Arap3	2.7727	1.12e-17	3.1e-16
Itga8	1.96601	1.17e-17	3.25e-16
Elk3	1.42521	1.41e-17	3.89e-16
Tchh	1.47692	1.41e-17	3.9e-16
Cecr6	-1.55606	1.5e-17	4.15e-16
Dpysl5	3.17215	1.61e-17	4.44e-16
Marveld3	1.98483	1.75e-17	4.81e-16
Krt18	-1.30241	1.9e-17	5.22e-16
Ubxn10	3.1256	1.95e-17	5.34e-16
Aqp5	-1.26225	1.99e-17	5.44e-16
Fam174b	-1.08833	2.2e-17	6.02e-16
Airn	2.16471	2.22e-17	6.07e-16
Nebl	1.40206	2.24e-17	6.11e-16
Gprc5a	-1.25067	2.39e-17	6.51e-16
Gp5	-1.67776	2.49e-17	6.78e-16
B4galt6	2.03886	2.51e-17	6.8e-16
Serpinb5	1.67094	2.93e-17	7.96e-16
Slc19a2	1.65305	3.16e-17	8.56e-16
Stc1	1.75403	3.25e-17	8.78e-16
Psmb10	-1.48981	3.37e-17	9.09e-16
Fxyd1	1.24135	3.45e-17	9.28e-16
Magi2	1.51892	3.44e-17	9.28e-16
App	1.15585	3.47e-17	9.31e-16
Adra1a	2.12974	3.64e-17	9.77e-16
Slc25a13	-1.03484	3.89e-17	1.04e-15
Ctnna3	-2.35666	4.44e-17	1.19e-15
Pir	-1.67808	4.58e-17	1.22e-15
Fkbp10	1.06618	4.65e-17	1.24e-15
Pax3	4.51004	4.71e-17	1.26e-15
Gata2	4.15438	4.86e-17	1.29e-15
Ncf4	-2.12357	4.99e-17	1.32e-15
Pdlim3	1.75809	4.98e-17	1.32e-15
Pitx2	3.87314	5.01e-17	1.33e-15
Rora	1.63862	5.71e-17	1.51e-15
Ccl25	-1.50868	6.1e-17	1.61e-15
Gm2a	1.66609	6.58e-17	1.73e-15
Lhx2	4.14277	6.82e-17	1.79e-15
Nfil3	1.92787	6.91e-17	1.82e-15
Piezo1	1.40722	7.4e-17	1.94e-15
Snx24	1.78934	7.53e-17	1.97e-15
Gjb6	3.70752	7.91e-17	2.07e-15
Ecel1	2.83143	8.41e-17	2.19e-15
Cdc42ep1	2.54127	8.72e-17	2.27e-15
Svopl	3.30591	9.01e-17	2.34e-15
Sytl4	3.00639	9.36e-17	2.43e-15
C1ql3	2.23389	9.42e-17	2.44e-15
Pgm5	-1.02129	9.57e-17	2.48e-15
Ntn1	2.8442	1.06e-16	2.74e-15
Ly6k	3.03206	1.1e-16	2.83e-15
Dpp4	2.12869	1.27e-16	3.26e-15
Gm13629	4.094	1.51e-16	3.88e-15
Klf4	1.78407	1.66e-16	4.26e-15
Pip4k2a	-1.26929	1.69e-16	4.33e-15
Insm1	-1.96874	1.81e-16	4.64e-15
Dusp10	-1.00834	1.86e-16	4.74e-15
Hs6st2	1.675	1.9e-16	4.85e-15
Fbxo2	3.34565	1.91e-16	4.87e-15
Nr4a3	4.34801	1.92e-16	4.89e-15
Fbxo6	-1.1364	1.99e-16	5.06e-15
Itgb2	-1.52252	2.02e-16	5.12e-15
6430548M08Rik	1.55903	2.19e-16	5.54e-15
Jam2	3.68765	2.24e-16	5.66e-15
Tmem56	2.39494	2.31e-16	5.84e-15
Ptprq	-1.46006	2.34e-16	5.91e-15
Gsr	-1.00169	2.41e-16	6.07e-15
Mllt3	1.17732	2.45e-16	6.16e-15
Slc16a13	2.3487	2.55e-16	6.4e-15
H2-T10	1.70479	2.68e-16	6.73e-15
Pacsin1	2.12629	2.68e-16	6.73e-15
Gdpd2	2.99266	2.72e-16	6.8e-15
Cib2	2.08742	2.84e-16	7.1e-15
Vax2os	4.24628	2.98e-16	7.44e-15
Id1	1.56899	3.32e-16	8.27e-15
Srpk2	-1.03324	3.59e-16	8.92e-15
Emx1	3.67166	3.85e-16	9.56e-15
Pde9a	1.60075	3.95e-16	9.79e-15
Tmc6	1.64603	3.98e-16	9.85e-15
Syngr1	-1.25742	4.19e-16	1.04e-14
Mdga1	1.54434	4.26e-16	1.05e-14
Fam167a	-1.84135	4.44e-16	1.1e-14
Cdon	1.19131	4.56e-16	1.12e-14
Serinc2	1.09157	4.76e-16	1.17e-14
Art4	1.13853	4.78e-16	1.18e-14
Atp6v1b1	3.1502	4.87e-16	1.2e-14
Cldn1	1.36682	4.89e-16	1.2e-14
Sp5	3.95368	4.92e-16	1.21e-14
Ltb4r2	1.64316	5.17e-16	1.27e-14
Pls1	-1.09565	5.29e-16	1.29e-14
Abcg4	4.38576	5.4e-16	1.32e-14
Celsr2	1.72508	5.42e-16	1.32e-14
Bmf	1.32365	5.67e-16	1.38e-14
Il20rb	-1.40318	5.77e-16	1.4e-14
Ociad2	-1.085	5.82e-16	1.41e-14
Rnaseh2a	-1.13906	6.22e-16	1.51e-14
Trp53inp1	1.17436	6.28e-16	1.52e-14
Galk1	-1.02238	6.56e-16	1.59e-14
Tbkbp1	2.03918	6.68e-16	1.61e-14
Cntfr	1.62216	7.02e-16	1.69e-14
Oas1b	1.90637	7.24e-16	1.74e-14
Zfp580	1.10464	7.41e-16	1.78e-14
Rprm	2.37387	7.85e-16	1.89e-14
Sema4g	1.39034	8.31e-16	1.99e-14
Scel	3.29582	9.7e-16	2.32e-14
Fzd1	1.208	9.77e-16	2.33e-14
Nefm	-1.1364	9.87e-16	2.36e-14
Ranbp3l	-1.71146	9.95e-16	2.37e-14
Lrp1	1.32208	1.01e-15	2.41e-14
Adamtsl5	3.78497	1.09e-15	2.58e-14
Arhgdib	-1.07476	1.1e-15	2.62e-14
Ppfia3	2.10439	1.21e-15	2.87e-14
Erc2	3.23652	1.22e-15	2.89e-14
Sphk1	-1.2439	1.23e-15	2.91e-14
Cpq	1.57436	1.26e-15	2.98e-14
Stac2	3.73485	1.27e-15	2.99e-14
Nrp2	2.22704	1.33e-15	3.12e-14
Sult5a1	1.73269	1.34e-15	3.16e-14
Chn2	2.68973	1.39e-15	3.27e-14
Nos1	1.35782	1.39e-15	3.27e-14
Krt17	-1.33825	1.42e-15	3.33e-14
Oplah	1.30937	1.46e-15	3.42e-14
Pcdh17	1.83381	1.47e-15	3.45e-14
Wnt16	4.11443	1.51e-15	3.54e-14
Ptprm	1.65254	1.63e-15	3.8e-14
Cdk20	-1.11505	1.64e-15	3.82e-14
Adamts15	2.58923	1.71e-15	3.97e-14
Cdkn2c	1.3824	1.72e-15	4.01e-14
Cldn8	1.37204	1.79e-15	4.15e-14
Cercam	1.7163	1.86e-15	4.32e-14
Chrm1	4.1884	1.92e-15	4.45e-14
Lgi3	2.51004	2.02e-15	4.67e-14
Slc16a2	1.42708	2.06e-15	4.75e-14
Msx2	4.20946	2.29e-15	5.26e-14
Mycl	1.40735	2.32e-15	5.34e-14
Klk8	1.72166	2.45e-15	5.63e-14
Mb21d1	2.54506	2.49e-15	5.72e-14
Hoxc5	4.19606	2.67e-15	6.11e-14
Clmp	2.16505	2.69e-15	6.17e-14
Plcd3	1.16161	2.8e-15	6.39e-14
Trp53i11	1.12064	2.8e-15	6.4e-14
D16Ertd472e	-1.10654	2.94e-15	6.71e-14
C1qtnf4	1.99559	3.02e-15	6.87e-14
Gjb3	2.29888	3.09e-15	7.04e-14
Smco3	3.12357	3.15e-15	7.15e-14
Egfros	-1.53735	3.22e-15	7.3e-14
Tex15	2.18233	3.29e-15	7.44e-14
Fam184b	2.60898	3.48e-15	7.87e-14
Eml1	2.01117	3.56e-15	8.05e-14
Plcb1	2.2288	3.64e-15	8.21e-14
BC034090	1.4191	3.66e-15	8.24e-14
St6galnac6	1.92952	3.71e-15	8.35e-14
Cd248	2.84665	3.75e-15	8.42e-14
Crip2	-1.00683	3.75e-15	8.42e-14
Kynu	-2.58918	3.79e-15	8.49e-14
Dmd	1.36227	4.39e-15	9.81e-14
Grik1	3.04782	4.38e-15	9.81e-14
Gtf2e2	-1.14815	4.54e-15	1.01e-13
Fam212b	2.71546	4.79e-15	1.07e-13
Foxe1	3.30547	4.89e-15	1.09e-13
Fgf9	2.04872	5.02e-15	1.12e-13
Taco1	-1.14388	5.11e-15	1.14e-13
Samd5	1.35243	5.23e-15	1.16e-13
Rorc	2.14115	5.33e-15	1.18e-13
Tfcp2l1	2.39094	5.32e-15	1.18e-13
Alox12	1.51753	5.4e-15	1.2e-13
Olfml2b	2.59906	5.6e-15	1.24e-13
Mreg	-1.0839	5.74e-15	1.27e-13
Fxyd5	2.23206	5.84e-15	1.29e-13
Fam184a	1.78961	6.51e-15	1.44e-13
Calml4	-2.12527	6.62e-15	1.45e-13
Tmem35	2.13948	6.59e-15	1.45e-13
Emid1	1.76501	6.72e-15	1.48e-13
Pinlyp	-2.01815	7.1e-15	1.56e-13
Gldc	2.90144	7.22e-15	1.58e-13
Slc35f1	1.2805	7.23e-15	1.58e-13
Hlx	3.42714	7.67e-15	1.68e-13
Bmp5	1.25579	7.75e-15	1.69e-13
Sh3gl2	1.22973	7.78e-15	1.7e-13
Ppp1r36	2.37973	8.17e-15	1.78e-13
Igfbp3	-1.29869	8.44e-15	1.84e-13
Hsd17b11	1.40093	8.51e-15	1.85e-13
Cd40	-1.11109	9.26e-15	2.01e-13
Foxl2	3.34184	9.28e-15	2.01e-13
Lbp	2.48056	9.25e-15	2.01e-13
Ttc19	1.56069	9.31e-15	2.02e-13
Sgk1	2.4609	1.03e-14	2.22e-13
Cdk6	1.13507	1.1e-14	2.37e-13
Fam169a	1.9171	1.17e-14	2.53e-13
Pstpip2	-1.18301	1.22e-14	2.63e-13
Elf3	1.26946	1.27e-14	2.74e-13
Hivep2	1.19119	1.31e-14	2.81e-13
Il31ra	3.34753	1.31e-14	2.82e-13
Ankrd33b	-1.37752	1.34e-14	2.86e-13
Abtb2	1.96877	1.64e-14	3.51e-13
Osr1	3.72099	1.69e-14	3.61e-13
Pla2r1	3.28227	1.76e-14	3.76e-13
Dpp6	2.82988	1.79e-14	3.81e-13
Usp46	1.14728	1.83e-14	3.89e-13
Mpp2	-1.40199	1.89e-14	4.02e-13
Tubb2b	-1.22775	2.08e-14	4.4e-13
Nfkb2	-1.13742	2.26e-14	4.79e-13
Irx3os	3.05201	2.4e-14	5.07e-13
Prkaa2	1.18109	2.42e-14	5.11e-13
Zbtb1	1.26053	2.51e-14	5.3e-13
B4galt2	1.34339	2.55e-14	5.36e-13
Pbx3	1.05408	2.57e-14	5.41e-13
Gm14207	-1.2512	2.64e-14	5.54e-13
Sgce	1.04327	2.7e-14	5.66e-13
Ppp1r26	1.23384	2.74e-14	5.75e-13
Ano5	2.21296	2.87e-14	6e-13
Kctd8	2.8417	2.87e-14	6e-13
Rhox4b	-1.31464	2.96e-14	6.17e-13
Rasgef1b	-1.07088	2.98e-14	6.22e-13
Galnt14	2.08571	3.03e-14	6.31e-13
Me2	-1.10952	3.27e-14	6.8e-13
Tmem255a	1.24667	3.42e-14	7.09e-13
Fxyd7	2.32613	3.48e-14	7.21e-13
Jam3	1.85208	3.48e-14	7.21e-13
Cd24a	1.57092	3.58e-14	7.41e-13
Ttll7	2.0897	3.62e-14	7.48e-13
Hspa12b	2.29841	3.7e-14	7.63e-13
Ndnf	3.29991	3.7e-14	7.63e-13
Tle2	2.31454	3.7e-14	7.63e-13
Bnc2	1.56822	3.86e-14	7.95e-13
Elovl5	1.09643	4.16e-14	8.55e-13
5930412G12Rik	1.61862	4.23e-14	8.69e-13
Grhl3	1.7444	4.69e-14	9.63e-13
Arfgef3	2.06621	4.92e-14	1.01e-12
Ppargc1a	2.79528	5.04e-14	1.03e-12
Grik4	1.47828	5.08e-14	1.04e-12
Pax6	3.83082	5.37e-14	1.1e-12
Fmo1	1.30261	5.56e-14	1.13e-12
Gypc	1.43756	5.59e-14	1.14e-12
Pgp	-1.00235	5.71e-14	1.16e-12
Gng11	1.69776	5.91e-14	1.2e-12
Pmaip1	2.01831	5.93e-14	1.2e-12
Kcna5	2.85755	6e-14	1.22e-12
Kcnh1	1.57311	6.09e-14	1.23e-12
Tenm4	-1.21288	6.09e-14	1.23e-12
Spred3	2.8753	6.15e-14	1.24e-12
Serpinb3a	2.55705	6.37e-14	1.28e-12
Stxbp6	-1.16071	6.37e-14	1.28e-12
Arhgap29	1.0658	6.89e-14	1.39e-12
Rgs11	1.98691	7.11e-14	1.43e-12
Itpripl2	1.53063	7.15e-14	1.44e-12
1700123I01Rik	2.88298	7.28e-14	1.46e-12
Celf5	2.75191	7.34e-14	1.47e-12
Adrb1	1.82877	7.63e-14	1.53e-12
Cdh6	3.7173	7.76e-14	1.55e-12
Gria2	4.2022	7.78e-14	1.55e-12
Snhg11	1.53506	7.88e-14	1.57e-12
Fgf17	3.65551	7.9e-14	1.58e-12
Ppp1r9a	1.1964	7.96e-14	1.59e-12
Gfra4	1.51355	8.35e-14	1.66e-12
Cav1	1.62235	8.9e-14	1.77e-12
Adam15	1.04836	9.18e-14	1.82e-12
Phldb2	1.15281	9.17e-14	1.82e-12
4632428N05Rik	2.3699	9.3e-14	1.84e-12
Abhd17c	1.02457	9.32e-14	1.84e-12
Nacc2	1.24382	9.35e-14	1.85e-12
Cdkl5	1.63117	9.45e-14	1.87e-12
Col9a1	1.64117	9.49e-14	1.87e-12
Ypel4	3.38678	9.51e-14	1.87e-12
Chst1	1.60134	9.77e-14	1.92e-12
Tmie	-1.20825	1.03e-13	2.03e-12
Cacnb2	2.2071	1.05e-13	2.05e-12
Pacsin2	-1.17506	1.05e-13	2.05e-12
Gpm6b	1.38295	1.07e-13	2.1e-12
Dtx4	-1.21181	1.11e-13	2.18e-12
Trpm5	1.63396	1.17e-13	2.28e-12
Cpa2	-1.69101	1.25e-13	2.43e-12
Baiap3	1.50574	1.33e-13	2.59e-12
Pianp	3.57248	1.33e-13	2.59e-12
Ikzf2	1.51845	1.34e-13	2.62e-12
Sh3bgrl2	1.09691	1.37e-13	2.65e-12
Cacnb4	2.91428	1.38e-13	2.68e-12
Foxp1	1.05778	1.39e-13	2.69e-12
Hmx2	3.04514	1.41e-13	2.73e-12
Lrrc8b	-1.09388	1.49e-13	2.87e-12
Lmo3	1.39459	1.52e-13	2.92e-12
Bgn	1.87755	1.73e-13	3.33e-12
Grb14	1.45818	1.74e-13	3.34e-12
Sprr2a3	-1.6584	1.74e-13	3.35e-12
Sorbs3	1.11919	1.75e-13	3.36e-12
Esr1	2.7226	1.75e-13	3.37e-12
Cmya5	2.57971	1.76e-13	3.38e-12
Tulp4	1.08149	1.78e-13	3.42e-12
Nxph4	3.75737	1.96e-13	3.75e-12
Aff3	1.86455	2.18e-13	4.15e-12
Map3k14	-1.3332	2.28e-13	4.33e-12
Pde5a	-1.06179	2.27e-13	4.33e-12
Pdgfrb	2.34128	2.31e-13	4.38e-12
Ptges	1.47606	2.32e-13	4.4e-12
Shc2	2.41063	2.35e-13	4.45e-12
Nupr1	2.31958	2.4e-13	4.55e-12
Asxl3	1.0384	2.62e-13	4.95e-12
Slc35f2	1.53984	2.67e-13	5.05e-12
Pkhd1l1	-1.32598	2.7e-13	5.09e-12
Srxn1	-1.05304	2.81e-13	5.29e-12
Zfhx2	1.68005	2.8e-13	5.29e-12
Pitpnm3	3.11978	2.83e-13	5.32e-12
Pnck	1.28259	2.96e-13	5.57e-12
Shisa7	1.91521	2.97e-13	5.58e-12
Slc13a4	-1.68301	3.02e-13	5.66e-12
Gm26797	2.195	3.22e-13	6.02e-12
Cib1	-1.10847	3.24e-13	6.06e-12
Mchr1	1.88625	3.53e-13	6.6e-12
4921506M07Rik	2.72533	3.56e-13	6.66e-12
Kcp	1.46294	3.57e-13	6.66e-12
Scn2b	-1.36405	3.62e-13	6.74e-12
Prune2	1.58017	3.83e-13	7.13e-12
Pid1	2.88473	3.96e-13	7.36e-12
Sulf1	-1.14419	3.97e-13	7.36e-12
Trpc3	2.79303	3.97e-13	7.36e-12
Npas3	2.0227	4.26e-13	7.88e-12
Rnf225	2.39025	4.28e-13	7.91e-12
Sema4a	1.34988	4.3e-13	7.95e-12
Slc7a2	1.64347	4.71e-13	8.68e-12
Cttnbp2	1.5127	4.79e-13	8.82e-12
Casr	-2.02178	4.93e-13	9.08e-12
Oas2	2.63181	4.94e-13	9.09e-12
2610203C20Rik	1.29613	4.97e-13	9.13e-12
Gna14	1.9245	5e-13	9.16e-12
Ehd2	1.38231	5.14e-13	9.41e-12
Enox1	1.61686	5.18e-13	9.48e-12
Fam159b	4.00458	5.39e-13	9.84e-12
2610016A17Rik	-1.23564	5.54e-13	1.01e-11
Slc35f6	2.62381	5.66e-13	1.03e-11
Onecut2	4.0068	6.21e-13	1.13e-11
Nek6	1.0145	6.44e-13	1.17e-11
Clcnka	2.57892	6.53e-13	1.18e-11
Spsb4	1.30865	6.52e-13	1.18e-11
Tspyl4	1.02194	6.76e-13	1.22e-11
Dynlt1c	1.08255	7.09e-13	1.28e-11
Cox4i2	2.22334	7.22e-13	1.3e-11
0610040J01Rik	2.31332	7.3e-13	1.31e-11
C920025E04Rik	2.13474	7.28e-13	1.31e-11
Rab42	-1.52296	7.33e-13	1.32e-11
A330008L17Rik	-1.56533	7.55e-13	1.36e-11
Pag1	1.05796	7.6e-13	1.36e-11
Grin3a	2.98114	7.85e-13	1.41e-11
Calcrl	1.37994	7.93e-13	1.42e-11
AI413582	-1.20369	8.13e-13	1.46e-11
Dennd3	1.65984	8.14e-13	1.46e-11
Samd9l	1.7892	8.6e-13	1.54e-11
Snph	2.26385	8.68e-13	1.55e-11
Palmd	1.94777	8.83e-13	1.57e-11
Stc2	-1.06585	9.13e-13	1.63e-11
Nipal2	1.25683	1.01e-12	1.79e-11
Rab29	1.3279	1.02e-12	1.81e-11
Srrm3	3.4443	1.08e-12	1.92e-11
Dnah1	2.5347	1.1e-12	1.95e-11
Muc3a	-1.16978	1.1e-12	1.96e-11
Rnf144b	1.93559	1.11e-12	1.96e-11
Colq	-1.57724	1.22e-12	2.15e-11
Cnksr2	2.33741	1.24e-12	2.19e-11
Ggn	3.40792	1.33e-12	2.35e-11
Clcf1	1.54154	1.35e-12	2.38e-11
Pld2	1.09878	1.38e-12	2.42e-11
Cstb	-1.33725	1.42e-12	2.5e-11
Gpr50	3.5295	1.43e-12	2.51e-11
Egr3	3.86617	1.49e-12	2.61e-11
Nfkbie	-1.03013	1.49e-12	2.61e-11
Foxo3	-1.22003	1.59e-12	2.78e-11
Osbpl5	1.21563	1.94e-12	3.38e-11
Myl9	1.61179	2.01e-12	3.51e-11
Irgq	-1.04053	2.03e-12	3.53e-11
Adamts16	3.81817	2.12e-12	3.69e-11
Foxp2	3.06748	2.25e-12	3.91e-11
Igkc	-1.61393	2.29e-12	3.98e-11
Htr1b	2.78937	2.3e-12	3.99e-11
Hoxc13	3.8231	2.33e-12	4.04e-11
Abcb1b	1.96049	2.36e-12	4.09e-11
Cyp17a1	-2.39902	2.43e-12	4.21e-11
Cpxm2	1.77139	2.51e-12	4.33e-11
Meox2	1.24791	2.62e-12	4.53e-11
Kazald1	1.05394	2.68e-12	4.62e-11
P3h3	1.11632	2.73e-12	4.7e-11
Adcy4	3.14708	2.75e-12	4.73e-11
Ascl1	-1.38554	2.81e-12	4.83e-11
Nrk	2.45532	2.81e-12	4.83e-11
Phlda2	2.68074	2.87e-12	4.93e-11
Slc8a2	-1.16306	2.92e-12	5e-11
Atp8b1	1.61305	3.04e-12	5.2e-11
Foxj1	-1.45575	3.05e-12	5.22e-11
Cebpd	1.8843	3.19e-12	5.45e-11
Rhoj	2.43702	3.19e-12	5.45e-11
Usp2	2.51184	3.2e-12	5.47e-11
Fam105a	1.30689	3.24e-12	5.53e-11
Fgg	3.06803	3.36e-12	5.72e-11
Ppfibp2	1.20944	3.51e-12	5.98e-11
Negr1	3.69855	3.53e-12	6e-11
Vmo1	-2.3734	3.67e-12	6.23e-11
Ebf2	2.66528	3.79e-12	6.42e-11
Fos	1.44351	3.83e-12	6.48e-11
Rasgrf1	2.91714	3.83e-12	6.48e-11
Ctnna2	-1.32224	4e-12	6.76e-11
Creb3l1	1.19524	4.02e-12	6.79e-11
Zdbf2	1.31743	4.08e-12	6.88e-11
Pdk2	1.27441	4.21e-12	7.09e-11
Polg2	-1.12795	4.46e-12	7.51e-11
Fam181b	-1.18002	4.66e-12	7.82e-11
Kcnc3	3.5011	5.14e-12	8.6e-11
Ptn	1.15698	5.15e-12	8.62e-11
Slfn2	2.05055	5.36e-12	8.96e-11
Psd3	1.09022	5.6e-12	9.35e-11
Lpar1	-1.28022	5.97e-12	9.95e-11
Trib1	1.07533	6e-12	1e-10
Rassf2	1.25376	6.28e-12	1.05e-10
Ubd	-1.13515	6.51e-12	1.08e-10
Edn2	2.33797	6.67e-12	1.11e-10
Dsg4	-1.91293	7.18e-12	1.19e-10
Auts2	1.04361	7.43e-12	1.23e-10
Prss8	1.04627	7.48e-12	1.24e-10
Gpc2	1.01963	7.67e-12	1.27e-10
Apod	1.95801	7.79e-12	1.29e-10
Cdh22	-1.59761	8.01e-12	1.32e-10
Rgag4	2.43323	8e-12	1.32e-10
Chchd6	-1.25342	8.08e-12	1.33e-10
Rab32	-1.25563	8.13e-12	1.34e-10
St3gal4	1.29307	8.14e-12	1.34e-10
Cdk14	1.17222	9.11e-12	1.5e-10
Cacng7	2.54724	9.27e-12	1.52e-10
Ak4	1.12233	9.42e-12	1.54e-10
Grik5	1.24553	1.03e-11	1.68e-10
Lhfp	2.07135	1.05e-11	1.72e-10
Krt1	1.85424	1.06e-11	1.73e-10
Trim47	1.44744	1.06e-11	1.74e-10
Sall2	1.22279	1.09e-11	1.78e-10
2310007B03Rik	-2.79054	1.11e-11	1.81e-10
Skint2	-2.01919	1.12e-11	1.82e-10
Sspo	-1.05257	1.12e-11	1.83e-10
Slc15a2	1.13861	1.14e-11	1.85e-10
Abi3bp	1.09411	1.14e-11	1.86e-10
Slc16a10	1.46401	1.15e-11	1.87e-10
Crlf2	-2.03242	1.21e-11	1.96e-10
Slc6a17	3.52258	1.27e-11	2.06e-10
Gm12199	-1.14172	1.31e-11	2.11e-10
Lhx6	3.4094	1.53e-11	2.46e-10
Ctsl	-1.02186	1.62e-11	2.6e-10
Crtam	2.60153	1.65e-11	2.64e-10
Adck3	1.17466	1.66e-11	2.67e-10
Gucy1b3	1.90755	1.71e-11	2.73e-10
St8sia2	1.2105	1.75e-11	2.79e-10
Aplp1	1.13103	1.88e-11	3e-10
Ncam1	1.77658	1.96e-11	3.12e-10
Scnn1g	1.80803	1.96e-11	3.12e-10
Acss3	2.78551	1.97e-11	3.13e-10
Gdf11	1.45962	1.98e-11	3.16e-10
Cenpv	1.67462	1.99e-11	3.17e-10
RP24-363L5.1	-1.8519	2.01e-11	3.19e-10
Irs4	2.1232	2.01e-11	3.2e-10
Id2	1.50318	2.04e-11	3.23e-10
Egfem1	3.78466	2.05e-11	3.25e-10
4833423E24Rik	1.3957	2.09e-11	3.3e-10
Timp1	1.27947	2.17e-11	3.43e-10
Dnase1l3	-1.68589	2.19e-11	3.46e-10
Mef2c	1.4771	2.29e-11	3.61e-10
Pcdh19	1.03836	2.32e-11	3.66e-10
Spata13	1.31309	2.33e-11	3.67e-10
Pde10a	1.21075	2.41e-11	3.79e-10
Socs2	2.06985	2.44e-11	3.83e-10
Fam83a	3.26908	2.67e-11	4.18e-10
E2f7	-1.10728	2.8e-11	4.37e-10
Tmem44	1.48495	2.84e-11	4.44e-10
Erbb3	1.45115	3.39e-11	5.29e-10
Hs3st1	3.45636	3.57e-11	5.56e-10
Lmtk3	1.34529	3.67e-11	5.72e-10
Ccl22	2.07945	3.69e-11	5.73e-10
Olfm2	2.54837	3.78e-11	5.88e-10
Nr2e3	-1.88994	3.88e-11	6.03e-10
Calcoco1	-1.08747	3.89e-11	6.04e-10
Cass4	-1.57867	3.9e-11	6.05e-10
Slc20a1	-1.18449	4.03e-11	6.23e-10
Kcnq4	1.75212	4.17e-11	6.45e-10
Maff	-1.13195	4.19e-11	6.48e-10
Traf5	1.04818	4.33e-11	6.68e-10
Tspan11	2.71578	4.38e-11	6.75e-10
Slc17a5	1.48915	4.43e-11	6.82e-10
Serpinb1a	1.16163	4.51e-11	6.93e-10
Npr1	2.52977	4.71e-11	7.24e-10
B3gnt7	2.79588	4.85e-11	7.44e-10
C4b	1.81705	4.92e-11	7.53e-10
Adra1b	-1.15459	4.95e-11	7.58e-10
Fn1	-1.12028	5.05e-11	7.72e-10
Epha2	1.6218	5.22e-11	7.98e-10
Sardh	1.70677	5.24e-11	8.01e-10
Pdzrn3	-1.24028	5.25e-11	8.02e-10
Lepr	2.13383	5.31e-11	8.09e-10
Kif5c	1.05627	5.34e-11	8.14e-10
Ttc7	-1.10977	5.38e-11	8.19e-10
Lrrn3	2.88112	5.43e-11	8.27e-10
Cfap46	-1.91854	5.76e-11	8.75e-10
Pitpnm1	-1.20284	5.81e-11	8.82e-10
Nacad	2.90318	5.82e-11	8.83e-10
Nkain2	2.31486	5.95e-11	9.02e-10
Wnt6	1.20512	5.97e-11	9.04e-10
Pcolce2	-1.10075	6.35e-11	9.6e-10
Numbl	1.09033	6.44e-11	9.74e-10
Bzrap1	-1.01404	6.48e-11	9.78e-10
Mvp	-1.10992	6.47e-11	9.78e-10
Prkcz	2.28361	6.52e-11	9.83e-10
Hoxb7	3.72731	7.04e-11	1.06e-09
Plcd4	1.14338	7.07e-11	1.06e-09
Amer2	3.43949	7.28e-11	1.09e-09
Traf1	1.70278	7.59e-11	1.14e-09
Gria3	1.03789	8.05e-11	1.2e-09
Sspn	1.39972	8.1e-11	1.21e-09
A430105I19Rik	1.43454	8.23e-11	1.23e-09
March3	2.18096	8.33e-11	1.24e-09
Txn1	-1.17096	8.78e-11	1.31e-09
Sox5	1.2971	9.16e-11	1.36e-09
Klf5	1.35252	9.68e-11	1.44e-09
Slc17a7	2.77887	1.01e-10	1.49e-09
Gabra5	2.5349	1.04e-10	1.54e-09
Psme1	1.07345	1.06e-10	1.57e-09
Piezo2	2.83772	1.12e-10	1.66e-09
Ddx43	3.18683	1.14e-10	1.69e-09
Adamts17	1.00269	1.16e-10	1.71e-09
Rbm11	1.58923	1.23e-10	1.82e-09
Tjp2	-1.03063	1.25e-10	1.83e-09
Fam196a	2.16116	1.25e-10	1.84e-09
Cd72	-1.22947	1.26e-10	1.85e-09
Zc3hav1	1.43675	1.32e-10	1.94e-09
Six3	3.41772	1.33e-10	1.95e-09
Slc6a2	3.14919	1.33e-10	1.95e-09
Fcgrt	1.09133	1.35e-10	1.97e-09
Arhgef9	1.16396	1.41e-10	2.05e-09
Cpt1c	1.00709	1.41e-10	2.05e-09
Lef1	1.31032	1.42e-10	2.06e-09
Iglc3	-3.21704	1.43e-10	2.08e-09
Fam178b	-1.53188	1.53e-10	2.22e-09
Abca2	1.10794	1.58e-10	2.29e-09
Pou2af1	-1.68017	1.61e-10	2.33e-09
Pak6	1.57943	1.62e-10	2.34e-09
Dhcr24	-1.26658	1.66e-10	2.4e-09
D630039A03Rik	2.86289	1.9e-10	2.74e-09
Otx1	3.54484	1.92e-10	2.76e-09
Matn2	1.20876	1.93e-10	2.78e-09
Mylk	-1.18016	1.93e-10	2.78e-09
Btc	1.67767	1.98e-10	2.85e-09
Gxylt2	1.2798	2e-10	2.86e-09
Lynx1	3.37625	1.99e-10	2.86e-09
Nyap1	1.57627	2e-10	2.87e-09
Cpeb1	2.03883	2.09e-10	2.99e-09
Lmo1	2.24763	2.12e-10	3.03e-09
Pard3b	1.05431	2.12e-10	3.04e-09
Nfix	1.25741	2.21e-10	3.15e-09
Elfn1	-2.44538	2.22e-10	3.16e-09
Arhgef28	1.13479	2.24e-10	3.19e-09
Nr6a1	1.43045	2.25e-10	3.2e-09
Sned1	2.0941	2.24e-10	3.2e-09
Ahr	1.76133	2.28e-10	3.25e-09
Lrrc73	-1.41509	2.33e-10	3.31e-09
D630036G22Rik	2.53267	2.41e-10	3.42e-09
Fkbp11	1.50616	2.42e-10	3.44e-09
Baiap2l2	2.90589	2.51e-10	3.55e-09
C2cd4b	2.68862	2.51e-10	3.55e-09
Bnipl	1.59183	2.65e-10	3.74e-09
Cdkn2b	1.79969	2.67e-10	3.77e-09
Mbp	1.40398	2.7e-10	3.81e-09
Gata6	2.92976	2.79e-10	3.93e-09
Tmprss4	-1.43008	2.83e-10	3.99e-09
Angptl2	-1.02235	2.88e-10	4.05e-09
4921507P07Rik	2.12972	2.9e-10	4.08e-09
Klf13	1.38229	2.92e-10	4.1e-09
Gm8292	1.48453	2.97e-10	4.17e-09
Col4a2	-1.20675	3.07e-10	4.3e-09
Mpped1	1.9772	3.12e-10	4.38e-09
Dusp8	2.454	3.15e-10	4.4e-09
Pdgfrl	1.33116	3.2e-10	4.48e-09
Ulk4	-1.0931	3.28e-10	4.58e-09
Six3os1	3.49271	3.34e-10	4.65e-09
Zim1	2.02046	3.38e-10	4.71e-09
Cdh18	2.50243	3.39e-10	4.72e-09
Trmt61b	1.93537	3.39e-10	4.72e-09
Snta1	1.08896	3.44e-10	4.77e-09
Kdelr3	1.17146	3.46e-10	4.8e-09
Atp1a1	1.13833	3.51e-10	4.87e-09
Slco5a1	-1.09761	3.65e-10	5.05e-09
2310015K22Rik	3.59157	3.77e-10	5.22e-09
Ank2	1.71598	3.83e-10	5.3e-09
Ncoa7	1.29686	3.88e-10	5.37e-09
Stox1	-1.51819	4.1e-10	5.65e-09
Clca3a1	1.83666	4.11e-10	5.67e-09
Bean1	-1.15598	4.17e-10	5.74e-09
Arhgap28	1.62777	4.23e-10	5.82e-09
Egr4	3.27424	4.27e-10	5.87e-09
Smagp	2.62504	4.28e-10	5.88e-09
2610028E06Rik	-1.83346	4.33e-10	5.94e-09
Emilin1	1.71198	4.42e-10	6.07e-09
H2-M2	-1.38728	4.47e-10	6.12e-09
Oma1	-1.30289	4.63e-10	6.33e-09
4930412O13Rik	3.56079	4.81e-10	6.56e-09
2900052N01Rik	-2.21943	4.96e-10	6.77e-09
Leng9	-1.12795	5.21e-10	7.1e-09
Kndc1	-1.03791	5.32e-10	7.24e-09
2610027K06Rik	3.5609	5.47e-10	7.44e-09
Ccdc125	1.47686	5.53e-10	7.5e-09
Gm11292	-2.46183	5.54e-10	7.5e-09
Zfp711	1.40597	5.54e-10	7.5e-09
Gm13305	-1.22868	6.04e-10	8.18e-09
Map7d2	2.0756	6.39e-10	8.63e-09
Ctgf	1.50799	6.5e-10	8.77e-09
Syngap1	1.36425	6.54e-10	8.82e-09
Tbx15	2.64419	6.59e-10	8.88e-09
A530020G20Rik	2.17917	6.61e-10	8.89e-09
Slc35g1	1.59174	6.62e-10	8.89e-09
Fads6	1.65303	6.67e-10	8.96e-09
Ptger4	1.56294	6.74e-10	9.05e-09
Gm17029	-1.98346	6.77e-10	9.08e-09
A630023P12Rik	-1.88118	6.85e-10	9.18e-09
Gm11766	-2.58945	7.22e-10	9.64e-09
Mpz	2.4003	7.43e-10	9.92e-09
Gstk1	1.17689	7.64e-10	1.02e-08
Mir8116	-1.01997	7.95e-10	1.06e-08
Micall2	-1.11911	8.06e-10	1.07e-08
Steap2	1.06016	8.08e-10	1.08e-08
Gm6999	-1.49488	8.33e-10	1.1e-08
Tarsl2	1.23018	8.26e-10	1.1e-08
Isoc2b	-1.27297	8.76e-10	1.16e-08
Pon3	2.04649	9.05e-10	1.2e-08
Phyh	1.02234	9.19e-10	1.22e-08
Adcy6	1.04102	9.29e-10	1.23e-08
Fasn	-1.10305	9.53e-10	1.26e-08
Mirg	2.16004	9.6e-10	1.27e-08
Sgms2	2.03525	9.66e-10	1.28e-08
Serpina3j	-1.51918	1.02e-09	1.34e-08
Slc16a1	1.40358	1.03e-09	1.35e-08
Fhod1	1.48768	1.03e-09	1.36e-08
Stpg1	-1.66599	1.05e-09	1.38e-08
Spire1	1.02878	1.14e-09	1.49e-08
Zfr2	1.28251	1.15e-09	1.51e-08
Bmp4	1.29715	1.19e-09	1.56e-08
Ppp1r15a	1.32264	1.2e-09	1.57e-08
1700086L19Rik	2.22156	1.24e-09	1.63e-08
Il15	-1.1885	1.25e-09	1.63e-08
Nog	3.36863	1.3e-09	1.7e-08
Vwa3b	-2.284	1.37e-09	1.78e-08
Pcdh7	1.16007	1.42e-09	1.84e-08
Tmc7	1.15326	1.42e-09	1.84e-08
Krt75	2.2575	1.46e-09	1.9e-08
Des	1.33888	1.48e-09	1.91e-08
Pyroxd2	2.58324	1.48e-09	1.92e-08
Coch	2.40198	1.53e-09	1.98e-08
Camk1d	1.34328	1.54e-09	2e-08
Rab38	1.2588	1.62e-09	2.09e-08
Shd	1.98808	1.74e-09	2.23e-08
Nr3c2	1.85191	1.76e-09	2.26e-08
Amigo1	1.33654	1.78e-09	2.29e-08
Pdlim2	-1.1935	1.82e-09	2.34e-08
Hpgd	-1.0818	1.85e-09	2.37e-08
Gjb2	1.38042	1.86e-09	2.38e-08
Adora1	2.46928	1.89e-09	2.42e-08
Gm1604a	-1.34611	1.9e-09	2.42e-08
Slc7a11	1.46495	1.91e-09	2.44e-08
Hes5	3.30647	1.96e-09	2.49e-08
6430573F11Rik	1.5905	1.97e-09	2.52e-08
Tmem45a	1.51789	1.99e-09	2.53e-08
Vgll2	2.22021	2e-09	2.54e-08
Znrf3	1.15817	2.03e-09	2.58e-08
Gm16702	1.91342	2.04e-09	2.59e-08
Ldlr	-1.24736	2.06e-09	2.6e-08
Skint1	-1.78425	2.05e-09	2.6e-08
Lgr5	2.34813	2.15e-09	2.71e-08
Slc40a1	2.03419	2.14e-09	2.71e-08
Spon2	-1.16884	2.16e-09	2.73e-08
Trib3	-1.6318	2.16e-09	2.73e-08
Tcf21	3.25051	2.19e-09	2.76e-08
Cnnm2	1.44824	2.22e-09	2.8e-08
Slco2b1	-1.25245	2.24e-09	2.81e-08
Man2b2	1.05102	2.26e-09	2.84e-08
Tmprss13	2.4887	2.33e-09	2.93e-08
Hbegf	2.22267	2.35e-09	2.95e-08
Klf10	1.22742	2.42e-09	3.04e-08
Sparcl1	1.84051	2.47e-09	3.09e-08
Batf	1.60843	2.51e-09	3.15e-08
Muc15	2.73789	2.74e-09	3.42e-08
Sfrp4	2.56468	2.73e-09	3.42e-08
Hes1	1.09567	2.78e-09	3.46e-08
Rab3il1	1.10373	2.85e-09	3.55e-08
Gm26902	1.09947	2.87e-09	3.56e-08
Bach2	1.56523	2.94e-09	3.65e-08
Arhgap20	1.38961	2.99e-09	3.71e-08
Procr	1.30598	3.02e-09	3.74e-08
BC089491	2.57992	3.04e-09	3.77e-08
Dcbld1	1.24575	3.11e-09	3.86e-08
Msrb3	1.45953	3.25e-09	4.02e-08
Tmem221	2.69855	3.38e-09	4.18e-08
Ttyh1	2.65272	3.49e-09	4.3e-08
Tns4	1.88877	3.51e-09	4.32e-08
Ddah1	-1.44827	3.53e-09	4.34e-08
Thsd7a	2.54145	3.53e-09	4.34e-08
Faah	1.43533	3.75e-09	4.6e-08
Itgb8	2.1002	3.8e-09	4.66e-08
Col12a1	1.11564	3.87e-09	4.74e-08
Odf3b	3.23748	4.05e-09	4.95e-08
Scn8a	1.07686	4.11e-09	5.02e-08
Dact3	1.69173	4.16e-09	5.08e-08
Ltb4r1	1.43553	4.25e-09	5.18e-08
Bves	1.96733	4.26e-09	5.19e-08
Gpr85	2.48648	4.35e-09	5.29e-08
Caln1	2.76592	4.36e-09	5.3e-08
Gm9885	3.38297	4.48e-09	5.44e-08
Hoxb8	3.08312	4.52e-09	5.48e-08
Dnah3	-1.39674	4.79e-09	5.81e-08
H2-Q6	1.1926	4.8e-09	5.81e-08
Pof1b	2.35567	4.8e-09	5.81e-08
Rab30	1.2299	4.84e-09	5.85e-08
Chst5	2.92549	4.93e-09	5.95e-08
Ush1c	2.07625	4.97e-09	5.99e-08
Dnajb5	1.05734	5.03e-09	6.05e-08
4933431E20Rik	1.17536	5.05e-09	6.08e-08
E330013P04Rik	3.20428	5.26e-09	6.31e-08
4833422C13Rik	3.02664	5.31e-09	6.37e-08
Prickle2	2.13042	5.37e-09	6.44e-08
Tinagl1	-1.21229	5.37e-09	6.44e-08
Elf5	2.21427	5.7e-09	6.82e-08
1110002E22Rik	1.89715	5.94e-09	7.09e-08
Panx2	2.57685	5.97e-09	7.12e-08
Rab37	2.49191	6.07e-09	7.24e-08
2610528A11Rik	-1.21801	6.09e-09	7.26e-08
Nrg2	1.9086	6.1e-09	7.27e-08
Dsg1a	-2.06636	6.41e-09	7.63e-08
Fkbp14	1.06445	6.48e-09	7.71e-08
Islr2	1.70356	6.68e-09	7.93e-08
Trpv4	2.04062	6.75e-09	8e-08
Aass	2.00924	7.04e-09	8.34e-08
Wbscr17	-1.58465	7.16e-09	8.47e-08
Tnfrsf14	-1.44868	7.45e-09	8.79e-08
Egr1	1.0035	7.61e-09	8.97e-08
Lurap1	1.45193	7.78e-09	9.17e-08
Homer2	1.51445	7.94e-09	9.35e-08
Pgpep1l	-1.71242	8.06e-09	9.48e-08
B130024G19Rik	3.21244	8.23e-09	9.67e-08
Epas1	1.53279	8.38e-09	9.85e-08
Cer1	2.90129	8.79e-09	1.03e-07
Gck	-1.5099	9.07e-09	1.06e-07
Myh4	2.26967	9.04e-09	1.06e-07
Adamtsl2	1.46368	9.17e-09	1.07e-07
Cd55	1.31287	9.12e-09	1.07e-07
Creb5	2.4935	9.55e-09	1.11e-07
Nnat	1.02411	9.61e-09	1.12e-07
Gm10851	-1.2398	9.82e-09	1.14e-07
Gucy1a3	2.66926	9.76e-09	1.14e-07
Spire2	2.2147	1e-08	1.16e-07
Ankrd34a	2.7063	1.01e-08	1.17e-07
Ephx4	2.25011	1.03e-08	1.2e-07
Dpysl4	3.00109	1.08e-08	1.25e-07
Htra3	2.09665	1.08e-08	1.26e-07
Crhbp	-1.08574	1.12e-08	1.29e-07
Endou	-1.49778	1.17e-08	1.35e-07
Srpx	1.76964	1.17e-08	1.35e-07
Slc16a9	1.5133	1.2e-08	1.39e-07
Msn	-1.04643	1.27e-08	1.46e-07
Tlr2	1.84863	1.26e-08	1.46e-07
A730046J19Rik	2.61769	1.28e-08	1.47e-07
Rapgefl1	1.09902	1.28e-08	1.47e-07
Nhlrc1	1.18757	1.29e-08	1.48e-07
Sel1l3	1.70942	1.29e-08	1.48e-07
Adgrg6	1.13465	1.32e-08	1.51e-07
Myh8	1.56695	1.34e-08	1.53e-07
Chrna5	3.23518	1.34e-08	1.54e-07
Rarres1	2.61401	1.37e-08	1.57e-07
Fndc5	1.50862	1.39e-08	1.59e-07
RP23-235E15.6	1.9824	1.46e-08	1.66e-07
Map3k9	1.29429	1.48e-08	1.69e-07
Kcnd2	2.67418	1.5e-08	1.71e-07
Astn2	1.08522	1.53e-08	1.74e-07
Plxdc1	-1.52177	1.55e-08	1.75e-07
Ankrd22	-1.13956	1.55e-08	1.76e-07
Hdhd3	-1.12364	1.59e-08	1.8e-07
Slc7a10	2.70367	1.61e-08	1.83e-07
Tram1l1	1.69663	1.67e-08	1.89e-07
C77370	1.31815	1.71e-08	1.93e-07
Anks1b	1.75746	1.94e-08	2.17e-07
Arhgap22	1.44847	2e-08	2.23e-07
Frzb	2.92193	1.99e-08	2.23e-07
Arl4d	1.5729	2.05e-08	2.29e-07
Dgat2	1.10718	2.08e-08	2.33e-07
9030612E09Rik	1.80145	2.1e-08	2.34e-07
Lcn2	2.37545	2.13e-08	2.37e-07
Pgap1	1.29896	2.12e-08	2.37e-07
Shisa4	1.00338	2.13e-08	2.37e-07
Map3k1	1.15808	2.23e-08	2.47e-07
Cutal	1.82318	2.23e-08	2.48e-07
Lect1	1.18519	2.39e-08	2.64e-07
Atp10b	1.84507	2.4e-08	2.65e-07
Cnr1	2.20311	2.4e-08	2.65e-07
Slc9a5	1.54323	2.41e-08	2.65e-07
Guca1a	2.60478	2.47e-08	2.73e-07
Trim2	1.36997	2.49e-08	2.74e-07
4931415C17Rik	-2.13002	2.5e-08	2.76e-07
Rgs16	2.82384	2.53e-08	2.78e-07
Barx2	1.86688	2.59e-08	2.85e-07
Syt3	1.71425	2.69e-08	2.95e-07
Cyp2f2	2.03691	2.71e-08	2.97e-07
Cers4	1.14466	2.82e-08	3.09e-07
Prr36	1.38352	2.84e-08	3.1e-07
Ss18l1	-1.06519	2.85e-08	3.12e-07
Ltbp2	1.26951	2.92e-08	3.18e-07
Spib	-1.12417	2.94e-08	3.2e-07
Dio3	2.73667	3e-08	3.26e-07
Sema3a	1.4199	3.08e-08	3.35e-07
Krt15	1.24673	3.27e-08	3.56e-07
Shank3	1.25737	3.43e-08	3.72e-07
Fut1	-1.0823	3.47e-08	3.76e-07
Sema5b	1.29626	3.53e-08	3.82e-07
Dnaic1	-1.36318	3.56e-08	3.85e-07
Clca3b	-1.63093	3.67e-08	3.96e-07
Speg	1.07541	3.82e-08	4.12e-07
Haglr	2.88421	3.84e-08	4.13e-07
Enpp1	2.17957	3.85e-08	4.14e-07
Serping1	1.07449	3.88e-08	4.17e-07
Ttc39a	-1.02654	3.92e-08	4.21e-07
Hpn	1.08981	3.94e-08	4.23e-07
Rapgef3	1.32509	3.96e-08	4.25e-07
Itga1	1.38795	4.19e-08	4.49e-07
Hist3h2ba	1.19212	4.32e-08	4.62e-07
Tgm7	-1.24607	4.39e-08	4.69e-07
Kcnh6	-1.62156	4.43e-08	4.73e-07
B3galt5	-1.22846	4.45e-08	4.75e-07
Igf1	1.97102	4.49e-08	4.79e-07
Mlph	1.20535	4.57e-08	4.87e-07
Eda2r	1.22686	4.61e-08	4.9e-07
Sntb1	1.97253	4.82e-08	5.13e-07
Fads3	2.03822	5e-08	5.31e-07
Ngf	1.7748	5e-08	5.31e-07
Wnk3	1.52092	5.21e-08	5.52e-07
Relt	-1.28026	5.26e-08	5.57e-07
Lrrn2	2.15825	5.38e-08	5.69e-07
Lxn	1.08333	5.64e-08	5.97e-07
Rgs10	1.25592	5.71e-08	6.04e-07
Gnmt	1.20448	5.76e-08	6.08e-07
Prkcb	2.10458	5.97e-08	6.3e-07
Gm5860	2.18938	5.99e-08	6.31e-07
Csgalnact1	1.4671	6.44e-08	6.77e-07
Mtus2	1.08564	6.54e-08	6.88e-07
Cntn6	-1.88071	6.83e-08	7.17e-07
Fam213a	1.02573	6.95e-08	7.29e-07
mt-Nd6	1.13259	7.03e-08	7.37e-07
Galnt15	-1.97476	7.32e-08	7.67e-07
Akr1b8	1.47087	7.41e-08	7.75e-07
Corin	2.12933	7.41e-08	7.75e-07
Emx2os	3.14181	7.78e-08	8.11e-07
Proz	-1.57897	7.77e-08	8.11e-07
Hoxc10	3.14955	7.88e-08	8.2e-07
Tnfrsf11a	-1.27739	7.88e-08	8.2e-07
Trhde	2.70107	7.88e-08	8.2e-07
Nkx2-5	3.16474	8.16e-08	8.47e-07
Pparg	1.36634	8.17e-08	8.47e-07
Gal3st1	2.85149	8.32e-08	8.62e-07
Sept5	1.01771	8.32e-08	8.63e-07
L1td1	2.28137	8.81e-08	9.12e-07
A630076J17Rik	-1.39533	9.11e-08	9.42e-07
Nlrc5	1.48293	9.17e-08	9.46e-07
Tmprss2	1.36598	9.27e-08	9.57e-07
Fgfbp1	1.05512	9.37e-08	9.66e-07
Rbbp8nl	1.40006	9.37e-08	9.66e-07
Pxdc1	1.01926	9.63e-08	9.9e-07
Ikzf4	1.25165	9.66e-08	9.93e-07
4930539E08Rik	-1.01384	9.88e-08	1.01e-06
Rusc1	1.41303	9.86e-08	1.01e-06
Fgf13	1.05671	1.02e-07	1.05e-06
Camp	2.46204	1.1e-07	1.12e-06
Nav1	-1.1447	1.1e-07	1.12e-06
Tbx18	2.96335	1.13e-07	1.15e-06
Acot6	1.15788	1.14e-07	1.16e-06
Nrn1	2.91329	1.14e-07	1.16e-06
Baalc	2.8998	1.15e-07	1.17e-06
Duox1	1.58535	1.15e-07	1.17e-06
Cysltr2	-1.13174	1.18e-07	1.19e-06
Vstm2l	2.72554	1.2e-07	1.21e-06
RP23-103P11.1	3.10478	1.21e-07	1.23e-06
Dusp5	2.42415	1.23e-07	1.24e-06
Medag	2.06063	1.23e-07	1.24e-06
Plk5	2.79711	1.23e-07	1.24e-06
Dlx6os1	3.10349	1.25e-07	1.26e-06
Tbx5	2.96522	1.25e-07	1.26e-06
Ube2ql1	1.67667	1.3e-07	1.31e-06
H2-T24	2.28698	1.32e-07	1.32e-06
Nrip3	1.78764	1.34e-07	1.34e-06
Lpar4	1.76375	1.37e-07	1.37e-06
Dpp7	1.1995	1.39e-07	1.39e-06
Nkain1	1.69384	1.51e-07	1.51e-06
Usp18	1.17845	1.58e-07	1.57e-06
Shisa8	1.59572	1.63e-07	1.62e-06
Thbs4	1.71893	1.64e-07	1.63e-06
Acss1	1.40196	1.68e-07	1.66e-06
Fam129a	1.2518	1.68e-07	1.67e-06
Atp2b2	-2.13631	1.71e-07	1.69e-06
Matn4	2.62758	1.72e-07	1.7e-06
Cfap43	1.04784	1.8e-07	1.78e-06
Kcnip1	3.06878	1.82e-07	1.8e-06
Msrb2	1.10505	1.84e-07	1.81e-06
Luzp2	1.63086	1.86e-07	1.83e-06
Zbtb16	2.28393	1.88e-07	1.85e-06
Tbx1	1.96914	1.96e-07	1.92e-06
Tmem200a	1.64627	1.97e-07	1.93e-06
Dock4	1.29974	2e-07	1.96e-06
Alox12e	-1.00961	2.02e-07	1.98e-06
Bcorl1	1.00413	2.02e-07	1.98e-06
Cntn2	2.57272	2.03e-07	1.99e-06
Wfdc8	-2.70567	2.05e-07	2e-06
Adgra2	1.88281	2.07e-07	2.02e-06
Pla2g15	1.2672	2.07e-07	2.02e-06
Rims3	2.69633	2.06e-07	2.02e-06
Ypel2	1.22664	2.09e-07	2.04e-06
Hoxa4	1.5595	2.11e-07	2.05e-06
9630013D21Rik	3.05374	2.12e-07	2.06e-06
Hs3st3a1	1.14064	2.11e-07	2.06e-06
H2-Q2	1.30502	2.16e-07	2.1e-06
Hmox1	-1.14205	2.19e-07	2.13e-06
Rtp4	2.01227	2.19e-07	2.13e-06
Ppfia4	1.2424	2.21e-07	2.14e-06
Prdm16	1.75132	2.25e-07	2.18e-06
C430049B03Rik	1.79415	2.32e-07	2.24e-06
Rwdd2a	-1.83849	2.31e-07	2.24e-06
Serpinb10	1.6163	2.35e-07	2.28e-06
P2ry1	1.43197	2.41e-07	2.33e-06
Rab31	1.34274	2.51e-07	2.42e-06
Zfp354a	1.08702	2.51e-07	2.42e-06
4930581F22Rik	1.19607	2.6e-07	2.51e-06
Dmbx1	2.83071	2.62e-07	2.51e-06
B4galnt4	1.09872	2.66e-07	2.56e-06
D630003M21Rik	1.04949	2.68e-07	2.57e-06
Hid1	1.8555	2.71e-07	2.6e-06
Glt8d2	1.23311	2.76e-07	2.65e-06
Padi1	2.13596	2.85e-07	2.73e-06
Slitrk5	2.49635	2.9e-07	2.77e-06
Hvcn1	-1.00567	2.98e-07	2.84e-06
Ttc39b	1.12489	2.99e-07	2.85e-06
Plcz1	-3.06689	3.11e-07	2.96e-06
Cxcl5	2.85623	3.14e-07	2.98e-06
Emx2	3.02143	3.14e-07	2.98e-06
Lin7a	2.2696	3.15e-07	2.99e-06
Gm1667	-1.81937	3.19e-07	3.02e-06
Tbr1	2.88606	3.2e-07	3.04e-06
Scn5a	1.49234	3.24e-07	3.07e-06
Igf2r	1.06628	3.3e-07	3.12e-06
Dusp9	1.88194	3.33e-07	3.14e-06
Atp1b2	1.3111	3.36e-07	3.17e-06
Kif6	-1.10375	3.37e-07	3.17e-06
Porcn	1.22961	3.47e-07	3.27e-06
Adad1	2.3634	3.53e-07	3.32e-06
Col6a6	1.9738	3.55e-07	3.33e-06
Rab40b	1.31433	3.58e-07	3.36e-06
Gm37811	2.02369	3.59e-07	3.37e-06
Tmem154	2.46307	3.61e-07	3.38e-06
Reps2	1.33698	3.72e-07	3.48e-06
B3gnt9	1.24449	3.81e-07	3.56e-06
Siah2	1.14061	3.97e-07	3.7e-06
Chadl	1.65526	3.98e-07	3.71e-06
Malat1	1.20821	4.06e-07	3.78e-06
AI854703	2.53536	4.08e-07	3.79e-06
Slc7a7	-1.0592	4.07e-07	3.79e-06
Camkk2	1.14189	4.21e-07	3.91e-06
Col4a6	1.0839	4.23e-07	3.92e-06
Ecscr	-1.04434	4.29e-07	3.98e-06
Cldn4	1.06667	4.32e-07	4.01e-06
Lppr3	1.01185	4.36e-07	4.03e-06
Ces1a	2.08207	4.42e-07	4.09e-06
Dock3	2.27305	4.43e-07	4.1e-06
S100g	1.44728	4.45e-07	4.11e-06
Gdf5	1.90492	4.54e-07	4.19e-06
Col20a1	1.15536	4.62e-07	4.27e-06
Ptgs1	1.781	4.77e-07	4.39e-06
Ankrd13d	1.08348	4.83e-07	4.44e-06
Ddx60	1.23857	5.01e-07	4.6e-06
Hspa2	1.22794	5.05e-07	4.63e-06
Gsc	2.90711	5.06e-07	4.64e-06
Wnt5b	1.82178	5.12e-07	4.69e-06
Kif19a	2.00667	5.2e-07	4.77e-06
Gm13883	1.19644	5.52e-07	5.03e-06
Ugt1a6b	2.57889	5.66e-07	5.16e-06
Gm11837	2.39737	5.73e-07	5.22e-06
Gm13470	2.71974	5.89e-07	5.36e-06
Nkx3-1	1.6848	5.97e-07	5.43e-06
Adra1d	2.85114	6.01e-07	5.46e-06
Ak1	1.79461	6.15e-07	5.58e-06
Hoxb13	2.76253	6.39e-07	5.78e-06
Gsta3	1.84454	6.43e-07	5.81e-06
Susd3	2.24074	6.65e-07	5.99e-06
Epyc	2.17859	7.06e-07	6.35e-06
Paqr6	2.31828	7.26e-07	6.52e-06
Grtp1	1.21429	7.28e-07	6.54e-06
Hlf	2.75227	7.29e-07	6.54e-06
Kif7	1.10422	7.32e-07	6.56e-06
Ucma	1.77147	7.35e-07	6.59e-06
Ptgis	2.62582	7.43e-07	6.66e-06
Slc5a7	2.72203	7.56e-07	6.77e-06
Hectd2	1.46748	7.68e-07	6.87e-06
Dmkn	1.78853	7.72e-07	6.89e-06
Tesc	1.58894	7.71e-07	6.89e-06
Tub	2.09316	7.85e-07	7e-06
Mab21l2	2.81151	7.92e-07	7.06e-06
Kcnj8	1.99825	8.04e-07	7.15e-06
Psen2	1.25855	8.11e-07	7.21e-06
Ces2e	2.9223	8.17e-07	7.26e-06
Cspg5	1.68295	8.37e-07	7.43e-06
Lypd2	2.09405	8.64e-07	7.67e-06
C530008M17Rik	1.04195	8.96e-07	7.92e-06
Fam69c	2.918	8.96e-07	7.92e-06
Fam109b	1.28287	9.13e-07	8.07e-06
Chl1	1.76695	9.19e-07	8.1e-06
Slc7a4	1.11217	9.34e-07	8.22e-06
Pcdhga9	1.37315	9.36e-07	8.23e-06
Nos2	-1.62866	9.41e-07	8.27e-06
Sostdc1	2.20201	9.41e-07	8.27e-06
Chad	2.18547	9.48e-07	8.33e-06
Fbxo41	2.1288	9.64e-07	8.46e-06
Tmem59l	2.37784	9.65e-07	8.46e-06
Ppp1r14a	1.65031	9.81e-07	8.58e-06
Inf2	-1.03272	1.01e-06	8.79e-06
Cldn3	1.16514	1.01e-06	8.81e-06
Nat8l	1.44289	1.01e-06	8.85e-06
Zbtb20	1.11401	1.02e-06	8.93e-06
Wnt3a	2.15221	1.04e-06	9.08e-06
Slc22a18	1.72391	1.08e-06	9.42e-06
Lingo3	2.33105	1.11e-06	9.67e-06
Snx31	2.37393	1.12e-06	9.75e-06
Fgf2	1.8043	1.13e-06	9.83e-06
Kif1a	1.64866	1.13e-06	9.83e-06
Rgs2	1.03243	1.14e-06	9.9e-06
Necab2	2.39351	1.16e-06	1e-05
Nr4a1	2.10865	1.19e-06	1.03e-05
Rspo3	1.97758	1.28e-06	1.1e-05
Pdgfb	-1.034	1.29e-06	1.11e-05
Prdm1	2.74517	1.3e-06	1.12e-05
Gda	1.86072	1.32e-06	1.13e-05
Sept3	2.81553	1.36e-06	1.16e-05
Runx2os1	2.63763	1.36e-06	1.16e-05
Aatk	2.49816	1.36e-06	1.17e-05
Pirt	2.59722	1.37e-06	1.17e-05
Elavl2	1.85796	1.4e-06	1.2e-05
Gpr179	1.43246	1.43e-06	1.21e-05
Draxin	2.81737	1.45e-06	1.23e-05
Gm12526	-2.19829	1.48e-06	1.25e-05
Nr1d1	2.11954	1.48e-06	1.26e-05
Fsd1	1.53214	1.55e-06	1.31e-05
Scrn1	1.63505	1.57e-06	1.32e-05
Eng	2.14566	1.58e-06	1.34e-05
Dusp1	1.81864	1.63e-06	1.37e-05
Mgarp	1.0024	1.63e-06	1.37e-05
Rhox5	-1.67558	1.62e-06	1.37e-05
Gm28209	-2.08089	1.66e-06	1.4e-05
Gm14291	2.84361	1.67e-06	1.41e-05
Hsf4	2.74874	1.75e-06	1.47e-05
Edil3	2.24782	1.84e-06	1.54e-05
Slc6a4	1.4262	1.84e-06	1.54e-05
Sema4d	1.15515	1.86e-06	1.55e-05
Camk2b	2.14288	1.91e-06	1.6e-05
Vipr1	1.4198	1.94e-06	1.61e-05
Dmrta2	1.93963	1.97e-06	1.64e-05
Tnfrsf8	-1.1994	1.97e-06	1.64e-05
Umod	-1.74093	1.99e-06	1.65e-05
Gm16485	2.7266	2.01e-06	1.67e-05
Clstn2	1.48904	2.03e-06	1.69e-05
Gm38112	2.76968	2.06e-06	1.71e-05
Foxq1	1.60596	2.07e-06	1.72e-05
Gm996	1.51202	2.08e-06	1.72e-05
Gm29461	-1.69054	2.09e-06	1.73e-05
RP23-253G12.9	1.03901	2.1e-06	1.74e-05
Skint7	-1.4263	2.13e-06	1.76e-05
Rem2	2.01605	2.14e-06	1.77e-05
4833427G06Rik	2.71561	2.27e-06	1.87e-05
Chrna9	-1.35515	2.27e-06	1.87e-05
Duoxa2	2.44977	2.29e-06	1.88e-05
Foxf1	2.49378	2.36e-06	1.94e-05
Lefty1	1.51083	2.47e-06	2.03e-05
Pla2g4e	2.07096	2.49e-06	2.04e-05
Lrrc23	1.72625	2.5e-06	2.05e-05
Nap1l2	1.46138	2.6e-06	2.13e-05
Rnf17	1.74754	2.64e-06	2.16e-05
Mapk11	1.4729	2.69e-06	2.2e-05
H2-Q5	1.07683	2.75e-06	2.25e-05
Asic3	2.21358	2.76e-06	2.26e-05
Alx1	2.74705	2.84e-06	2.32e-05
Hmgcll1	1.19679	2.85e-06	2.32e-05
Pcdh11x	2.56741	2.85e-06	2.32e-05
Sh2d4a	1.39845	2.95e-06	2.4e-05
Map1a	1.5079	2.98e-06	2.42e-05
Hdac9	1.49181	3.08e-06	2.5e-05
Dnah2os	2.53117	3.1e-06	2.51e-05
RP23-148G12.3	2.20077	3.16e-06	2.56e-05
1700056E22Rik	-1.0906	3.2e-06	2.59e-05
Reep6	1.62672	3.22e-06	2.6e-05
Prr18	1.45729	3.24e-06	2.62e-05
Gm29230	2.0718	3.31e-06	2.66e-05
Abca9	1.98761	3.31e-06	2.67e-05
Metrnl	1.03932	3.33e-06	2.68e-05
Tnfsf11	1.94667	3.35e-06	2.69e-05
Ky	1.17407	3.47e-06	2.79e-05
A830011K09Rik	1.89022	3.6e-06	2.89e-05
RP24-389H4.1	-2.07035	3.62e-06	2.9e-05
Klf11	1.07802	3.68e-06	2.94e-05
8430419K02Rik	2.0523	3.77e-06	3e-05
B3gnt5	1.61142	3.76e-06	3e-05
Lmntd1	1.01631	3.76e-06	3e-05
9530053A07Rik	-1.60555	3.78e-06	3.01e-05
H2-Ob	1.87238	3.78e-06	3.01e-05
Atp6v0e2	1.52713	3.89e-06	3.1e-05
Plcl1	2.24306	3.94e-06	3.13e-05
Svip	1.10564	3.97e-06	3.15e-05
Irgm1	1.03265	3.98e-06	3.16e-05
Nsun7	1.60206	3.98e-06	3.16e-05
Prr15l	1.66542	3.98e-06	3.16e-05
Kcnk4	-1.33486	4.1e-06	3.24e-05
Cpne2	1.11858	4.14e-06	3.27e-05
Ahnak2	1.51438	4.19e-06	3.3e-05
BC043934	2.63522	4.22e-06	3.33e-05
Mapk12	1.57008	4.27e-06	3.36e-05
Plk3	1.52145	4.26e-06	3.36e-05
Tnfaip6	2.5796	4.3e-06	3.38e-05
Mst1r	2.66385	4.32e-06	3.39e-05
Prss41	1.22127	4.38e-06	3.44e-05
Fez1	1.9576	4.43e-06	3.47e-05
Abcg1	1.16009	4.44e-06	3.48e-05
Asphd2	2.57873	4.45e-06	3.48e-05
Aqp4	-1.77227	4.56e-06	3.56e-05
B3gnt3	1.99555	4.69e-06	3.66e-05
Adamtsl3	2.52764	4.7e-06	3.67e-05
Gm826	-1.61511	4.81e-06	3.74e-05
Pla1a	-1.56503	4.81e-06	3.74e-05
Fbxl16	1.75243	4.85e-06	3.76e-05
Fezf1	2.35576	4.85e-06	3.76e-05
Ccdc160	1.84728	4.86e-06	3.77e-05
Gprin3	2.02923	5.12e-06	3.96e-05
Itpk1	-1.05384	5.11e-06	3.96e-05
Zfp286	1.04534	5.14e-06	3.97e-05
Tcfl5	2.50228	5.23e-06	4.04e-05
Oprd1	-2.06201	5.3e-06	4.08e-05
E130102H24Rik	1.82511	5.4e-06	4.16e-05
Galnt9	-1.34055	5.54e-06	4.27e-05
Acsm1	2.06104	5.61e-06	4.31e-05
Slc22a8	2.66364	5.65e-06	4.34e-05
Heg1	1.20826	5.77e-06	4.43e-05
St6galnac5	2.7078	5.77e-06	4.43e-05
Rhox2f	-2.36993	5.97e-06	4.57e-05
Pdzd4	1.22249	6.04e-06	4.62e-05
Pde1b	1.0222	6.2e-06	4.73e-05
Qpct	2.39363	6.24e-06	4.77e-05
Gm15821	1.41206	6.31e-06	4.81e-05
Rxfp2	2.22898	6.39e-06	4.87e-05
Nrgn	1.93713	6.61e-06	5.03e-05
Ephb1	1.75977	6.68e-06	5.08e-05
Lrrc75b	1.11766	6.68e-06	5.08e-05
Pcdhb8	1.35538	6.8e-06	5.16e-05
Prmt8	2.26576	6.81e-06	5.16e-05
Gm53	2.53471	6.92e-06	5.23e-05
Chst7	-1.03301	7.04e-06	5.31e-05
Grem1	1.18802	7.04e-06	5.32e-05
Dbpht2	2.52298	7.1e-06	5.35e-05
Tal1	2.49171	7.09e-06	5.35e-05
Hcar2	2.3127	7.14e-06	5.38e-05
Cadm3	2.09766	7.17e-06	5.4e-05
Ddx25	1.4311	7.27e-06	5.46e-05
Rsph10b	2.03114	7.29e-06	5.48e-05
Myo15	1.98066	7.35e-06	5.52e-05
Vgll3	1.2933	7.39e-06	5.54e-05
Plscr4	1.88745	7.45e-06	5.59e-05
S100a2	-1.98437	7.49e-06	5.61e-05
Fndc1	1.90213	7.61e-06	5.7e-05
Dmc1	1.55235	7.73e-06	5.78e-05
Atf3	2.52613	7.81e-06	5.84e-05
Ttc22	2.16175	7.85e-06	5.86e-05
Cpne7	1.69191	7.86e-06	5.87e-05
Serpinb7	2.5089	7.87e-06	5.87e-05
Gbp6	1.18134	7.91e-06	5.9e-05
Deptor	1.0919	7.93e-06	5.91e-05
2900005J15Rik	1.98877	7.96e-06	5.93e-05
Gbp7	1.01335	8.04e-06	5.98e-05
AI427809	1.10633	8.13e-06	6.03e-05
Gabrp	2.07224	8.2e-06	6.07e-05
Elf4	1.14693	8.5e-06	6.28e-05
4930590J08Rik	-1.147	8.57e-06	6.33e-05
Asgr1	1.2331	8.66e-06	6.39e-05
Krtdap	1.96344	8.67e-06	6.4e-05
Gm10451	1.43293	8.85e-06	6.52e-05
Rab6b	1.28895	8.87e-06	6.53e-05
Crtac1	2.11083	9.07e-06	6.66e-05
Sox30	1.28429	9.3e-06	6.82e-05
Col24a1	1.32636	9.35e-06	6.85e-05
Ifit1	1.70004	9.49e-06	6.94e-05
Cntn1	1.26795	9.52e-06	6.96e-05
S1pr5	2.3086	9.72e-06	7.1e-05
Iglon5	1.80897	9.92e-06	7.23e-05
Kcna6	2.49707	9.95e-06	7.25e-05
Ano4	2.55211	1e-05	7.29e-05
Cadps	-1.06046	1e-05	7.29e-05
Podn	1.38816	1.03e-05	7.48e-05
Btg2	1.97781	1.03e-05	7.49e-05
Gm11588	-2.57801	1.04e-05	7.53e-05
Ccdc121	2.25729	1.08e-05	7.77e-05
Fdps	-1.12911	1.08e-05	7.83e-05
Fbxl8	1.13763	1.1e-05	7.92e-05
Mmp23	1.7117	1.1e-05	7.96e-05
Cecr2	1.15227	1.11e-05	8.01e-05
Hacd4	1.09768	1.12e-05	8.03e-05
Cilp2	2.39813	1.17e-05	8.38e-05
Ntf3	1.31043	1.19e-05	8.5e-05
Megf10	1.44938	1.2e-05	8.6e-05
Gm10699	-2.057	1.21e-05	8.67e-05
Col15a1	1.51293	1.26e-05	9.01e-05
Dchs2	2.15092	1.28e-05	9.15e-05
Rftn2	2.17004	1.29e-05	9.19e-05
Gpr3	2.39644	1.3e-05	9.26e-05
Lgals7	2.12816	1.33e-05	9.44e-05
Entpd3	1.5117	1.33e-05	9.45e-05
Ipcef1	-1.21834	1.33e-05	9.45e-05
Ckmt1	2.14359	1.39e-05	9.85e-05
Trpm6	2.10156	1.42e-05	0.000100292
Zfp641	1.16235	1.43e-05	0.00010068
Maneal	1.60677	1.44e-05	0.000101491
St8sia4	2.25936	1.45e-05	0.00010198
Esp8	-1.59611	1.48e-05	0.00010409
Ano3	2.38725	1.51e-05	0.00010566
Vipr2	1.58567	1.55e-05	0.000108606
Sema4f	2.12464	1.56e-05	0.000109127
Gpr4	1.73403	1.59e-05	0.000111269
Ppapdc3	1.90424	1.64e-05	0.000114016
Ccdc85a	1.26796	1.64e-05	0.000114207
Rac2	-1.029	1.68e-05	0.000116548
Meox1	1.26328	1.71e-05	0.000118282
Gm10419	2.58294	1.72e-05	0.000118958
Vwc2	2.48501	1.72e-05	0.000119266
Rasal1	-1.47272	1.77e-05	0.000122249
Gm26781	-1.51526	1.79e-05	0.000123612
Zswim5	1.11047	1.79e-05	0.000123852
Sh3rf2	1.14511	1.81e-05	0.000124982
Col6a5	-1.95225	1.84e-05	0.000126669
Csdc2	1.1426	1.86e-05	0.000128118
Krt16	-1.6547	1.87e-05	0.00012857
Aph1c	1.3233	1.87e-05	0.000128879
Efcab1	1.17296	1.94e-05	0.000133655
Rcan2	1.31247	1.98e-05	0.000135969
Tmem74b	1.30967	1.99e-05	0.00013626
Cda	1.92947	2e-05	0.000136924
Calml3	1.57284	2.01e-05	0.000137819
Tmem151a	2.43111	2.05e-05	0.000139881
Parp16	1.06986	2.17e-05	0.000147846
Nkx2-9	2.50535	2.18e-05	0.000148129
Osbp2	1.66634	2.2e-05	0.000149586
Macrod1	1.31998	2.23e-05	0.000151231
Hoxc9	2.36948	2.24e-05	0.000151564
Ggt6	-1.1294	2.26e-05	0.000152957
2010007H06Rik	1.02107	2.29e-05	0.000155066
Cdk5r2	1.74565	2.32e-05	0.000156967
Gm17501	2.03659	2.33e-05	0.000157173
Rundc3b	1.16183	2.33e-05	0.000157292
Paqr9	2.07834	2.39e-05	0.000160967
Arhgef15	1.77499	2.44e-05	0.000164103
Fam189a2	1.27762	2.46e-05	0.000165402
Nlrp3	-1.86814	2.46e-05	0.000165485
6430531B16Rik	-1.36046	2.52e-05	0.000169452
Mx2	1.85873	2.54e-05	0.000170475
Anxa3	1.0483	2.55e-05	0.000170962
Gpx6	1.18605	2.55e-05	0.000170962
Ano1	1.46418	2.56e-05	0.000171722
Gabra3	1.99285	2.57e-05	0.000171862
Cited4	1.41215	2.57e-05	0.00017219
Ddc	1.72025	2.58e-05	0.000172354
B3galt1	1.99228	2.6e-05	0.000173762
Abcc9	1.6963	2.63e-05	0.000175688
2310002F09Rik	1.69157	2.65e-05	0.000176773
Ralyl	2.24617	2.68e-05	0.000178699
Tdh	-1.19686	2.74e-05	0.000181715
Ptger2	1.86048	2.74e-05	0.000182237
Slc43a1	1.17034	2.87e-05	0.000189547
Rimbp3	-2.14268	2.89e-05	0.000191063
Agtr1a	1.60276	2.91e-05	0.000192476
Cyp46a1	1.71678	2.92e-05	0.00019297
Pcsk6	2.13183	2.93e-05	0.000193292
Muc1	1.26411	3.02e-05	0.000198768
RP23-77E5.1	1.59196	3.02e-05	0.000198768
Macc1	1.88562	3.02e-05	0.000198826
Slc13a5	2.46055	3.27e-05	0.000214536
Lsmem2	-1.4922	3.3e-05	0.000216424
Notum	2.41319	3.37e-05	0.000220638
Gpr155	1.00701	3.43e-05	0.000224305
Dlgap1	1.55688	3.49e-05	0.000227257
Amy1	1.93925	3.51e-05	0.000228958
Masp1	2.30892	3.57e-05	0.000232403
Hopx	1.09671	3.68e-05	0.000238531
Zfpm2	1.67236	3.68e-05	0.000238604
Adamts5	1.83447	3.73e-05	0.0002414
C1ql1	1.72282	3.74e-05	0.000241955
Slc8b1	1.33948	3.89e-05	0.000250958
Ptk2b	1.02589	3.96e-05	0.000254859
Spink8	1.96294	4e-05	0.000257714
Rhof	1.32359	4.02e-05	0.000258759
Gimap8	2.01654	4.04e-05	0.00025932
Plekhs1	1.57881	4.04e-05	0.000259467
Hsp25-ps1	1.56872	4.1e-05	0.000263244
Pkp2	1.32657	4.1e-05	0.000263244
Abcc6	1.73591	4.11e-05	0.000263652
A330023F24Rik	2.30735	4.15e-05	0.000266284
Skint10	-2.00331	4.16e-05	0.000266541
Gm28809	-1.21267	4.17e-05	0.000267109
Lmo2	1.82924	4.18e-05	0.000267312
Plin5	2.20751	4.22e-05	0.000269751
Asb4	1.82853	4.32e-05	0.000275287
Myrf	1.29374	4.33e-05	0.000275897
Il3ra	-1.33571	4.35e-05	0.000277223
Tnfrsf25	1.98263	4.36e-05	0.000277885
Rims4	2.22606	4.41e-05	0.000280816
Rps6kl1	2.14818	4.45e-05	0.000282742
Gm4791	-2.23483	4.46e-05	0.000283288
H60b	2.1252	4.49e-05	0.000284785
Naaa	1.03489	4.54e-05	0.000287491
Gbp10	1.78015	4.56e-05	0.000288725
Sox7	2.11959	4.62e-05	0.000292007
Nkx2-1	2.05048	4.65e-05	0.000293986
Tnni3	1.04182	4.73e-05	0.000299095
Hoxd9	2.40997	4.93e-05	0.000310742
Arhgef38	2.31213	5.06e-05	0.00031829
Slfn8	1.11508	5.11e-05	0.000320772
Ptgfr	2.43363	5.32e-05	0.000333344
Neurl1b	1.125	5.4e-05	0.000337606
Fam46b	1.80586	5.4e-05	0.000337633
Cngb3	-2.4321	5.71e-05	0.000354554
[truncated: 769 more rows]
