# Supplementary material for: Polycomb Repressive Complex 2 is essential for development and maintenance of a functional TEC compartment
Source: Sci Rep. 2018 Sep 25;8:14335. doi: 10.1038/s41598-018-32729-z (PMC6156232; doi:10.1038/s41598-018-32729-z)
Supplement: Supplementary file 5 — Table S4 [file 41598_2018_32729_MOESM5_ESM.xlsx]

## Sheet: Sheet1
gene	log2FoldChange	pvalue	padj
Ctnna3	-2.35666	4.44196e-17	1.18893e-15
Trpm2	-2.27744	4.47237e-52	7.44493e-50
Ajap1	-2.01423	7.41184e-21	2.69453e-19
Dll4	-1.98448	3.84114e-35	3.35914e-33
Sh2d4b	-1.93746	6.9878e-34	5.81612e-32
Prss16	-1.91895	1.15819e-49	1.78691e-47
Ankmy1	-1.89784	9.82299e-19	2.96833e-17
Pithd1	-1.86249	6.05236e-47	8.90353e-45
Rab11fip4	-1.79658	1.34414e-21	5.09137e-20
Psmb11	-1.76825	1.12972e-38	1.19103e-36
Ednrb	-1.73476	2.6533e-28	1.61384e-26
Tbata	-1.72554	4.43318e-23	1.90336e-21
Pds5b	-1.65739	2.66248e-25	1.34377e-23
Actn3	-1.65217	5.27058e-27	2.95044e-25
Trib3	-1.6318	2.16459e-09	2.7294e-08
Rnf183	-1.59002	0.000493115	0.00244906
Snap91	-1.57974	4.31067e-27	2.42741e-25
Cecr6	-1.55606	1.50428e-17	4.14922e-16
Ndrg3	-1.53582	5.49871e-25	2.73165e-23
Gck	-1.5099	9.07068e-09	1.06256e-07
Ccl25	-1.50868	6.09591e-17	1.61117e-15
Cd83	-1.5076	1.15777e-22	4.79717e-21
Dph5	-1.50325	1.47174e-20	5.28962e-19
Endou	-1.49778	1.16879e-08	1.34997e-07
Psmb10	-1.48981	3.36846e-17	9.09291e-16
Hes6	-1.45558	1.09723e-42	1.35209e-40
Arid1b	-1.4546	1.14577e-21	4.36613e-20
Slc25a29	-1.42458	1.34716e-22	5.55762e-21
Stx11	-1.42261	8.09138e-31	5.68704e-29
Cth	-1.39	4.28416e-18	1.23369e-16
Tspan10	-1.37001	0.0125527	0.0392767
Cdc42se2	-1.36533	2.25676e-26	1.21666e-24
Capn1	-1.36244	2.72849e-19	8.70227e-18
Akap2	-1.34743	0.000181968	0.00100735
Tspan18	-1.345	8.67043e-19	2.63262e-17
Cstb	-1.33725	1.42191e-12	2.5008e-11
Map3k14	-1.3332	2.27526e-13	4.32641e-12
Pkhd1l1	-1.32598	2.69842e-13	5.09026e-12
Ctnna2	-1.32224	3.99864e-12	6.76313e-11
Gale	-1.2867	1.22784e-21	4.66013e-20
Relb	-1.27761	6.98235e-23	2.95109e-21
Chchd6	-1.25342	8.08153e-12	1.33128e-10
Pdzrn3	-1.24028	5.25365e-11	8.0208e-10
Tubb2b	-1.22775	2.07597e-14	4.40174e-13
Dtx4	-1.21181	1.11414e-13	2.18195e-12
Grk5	-1.21091	1.76063e-19	5.67257e-18
Tmie	-1.20825	1.03352e-13	2.03245e-12
Sgpl1	-1.20473	2.04706e-22	8.31844e-21
AI413582	-1.20369	8.13484e-13	1.45574e-11
Txnrd3	-1.20317	2.88599e-22	1.14576e-20
N4bp2l1	-1.19751	2.31494e-20	8.10528e-19
Arhgef16	-1.19504	6.8203e-18	1.92031e-16
Pstpip2	-1.18301	1.22091e-14	2.6269e-13
Rbms1	-1.18264	8.4082e-25	4.11058e-23
Pacsin2	-1.17506	1.04631e-13	2.0541e-12
Txn1	-1.17096	8.78224e-11	1.30817e-09
Gtf2e2	-1.14815	4.53822e-15	1.01439e-13
Nfkb2	-1.13742	2.261e-14	4.78873e-13
Nefm	-1.1364	9.86625e-16	2.35512e-14
Fbxo6	-1.1364	1.98991e-16	5.05523e-15
Agpat3	-1.12798	1.08361e-24	5.27275e-23
Polg2	-1.12795	4.45722e-12	7.5053e-11
Cib1	-1.10847	3.23783e-13	6.0596e-12
Fasn	-1.10305	9.53255e-10	1.26062e-08
Exoc7	-1.08771	1.29573e-24	6.25677e-23
Calcoco1	-1.08747	3.89268e-11	6.04018e-10
Mreg	-1.0839	5.73964e-15	1.268e-13
Pitrm1	-1.07703	4.77697e-18	1.36937e-16
Rasgef1b	-1.07088	2.98303e-14	6.22077e-13
Stc2	-1.06585	9.12924e-13	1.62584e-11
Srxn1	-1.05304	2.81065e-13	5.29143e-12
Llgl2	-0.994922	3.97339e-10	5.48785e-09
Plgrkt	-0.994164	2.12674e-13	4.06027e-12
Ccdc6	-0.985789	6.43096e-08	6.76874e-07
Entpd6	-0.973767	5.56411e-11	8.46074e-10
Mfsd12	-0.973043	9.29989e-09	1.08672e-07
Asap2	-0.970426	6.83301e-09	8.09426e-08
Ndufa11	-0.970003	4.10732e-08	4.40366e-07
Pdlim1	-0.964231	1.74581e-11	2.79109e-10
Rhbdl3	-0.956834	1.93967e-10	2.78856e-09
Cers3	-0.955464	9.25399e-07	8.15666e-06
Rai14	-0.952537	1.3284e-16	3.41585e-15
Abca15	-0.949879	0.0122237	0.0384734
Gpr25	-0.94564	0.0468313	0.11455
Map2k1	-0.945616	2.80615e-16	7.01612e-15
Tubb6	-0.930566	2.53395e-10	3.58857e-09
Fkbp5	-0.930248	2.30697e-08	2.55274e-07
Cxxc5	-0.927073	1.67699e-19	5.42151e-18
Klhdc7a	-0.921308	5.20135e-08	5.5143e-07
Spryd7	-0.919908	4.39071e-08	4.69423e-07
Ache	-0.914861	8.04162e-10	1.07092e-08
Dhx29	-0.913689	2.40435e-06	1.97521e-05
Gatsl3	-0.90623	9.50557e-16	2.27762e-14
Lrrc42	-0.90396	6.92573e-17	1.81784e-15
Ly75	-0.901256	1.8833e-06	1.57234e-05
Jph1	-0.894224	6.37465e-08	6.7132e-07
Sod2	-0.888364	2.17899e-08	2.42346e-07
Plekha7	-0.88634	9.14812e-07	8.0746e-06
Nphp1	-0.882968	1.12259e-10	1.65786e-09
Dusp28	-0.882359	2.8807e-07	2.75123e-06
Mcfd2	-0.880348	2.36798e-14	5.00971e-13
Vopp1	-0.874472	3.41818e-09	4.21213e-08
Ccdc34	-0.872599	1.04782e-08	1.21544e-07
Sqle	-0.871146	1.19486e-07	1.20932e-06
Arfgef2	-0.868083	1.30664e-07	1.31266e-06
AA467197	-0.865438	7.39611e-05	0.00044957
Il4ra	-0.862818	4.10695e-06	3.2447e-05
Cxcl12	-0.856966	2.28387e-15	5.26496e-14
Tbc1d10a	-0.8484	1.019e-09	1.34289e-08
Cisd3	-0.834486	6.63258e-09	7.87649e-08
Vars	-0.832411	3.14004e-09	3.88959e-08
Cdh4	-0.831556	2.0068e-07	1.96914e-06
Cd274	-0.817033	7.9683e-06	5.92765e-05
Abat	-0.811889	1.66397e-08	1.87959e-07
Als2cl	-0.807781	1.25203e-05	8.92886e-05
Cds1	-0.807557	4.39389e-13	8.11118e-12
Exoc3l4	-0.804351	1.27576e-09	1.66507e-08
Srebf2	-0.803893	5.65091e-07	5.15316e-06
Bcl10	-0.793453	7.56517e-09	8.92812e-08
Gltp	-0.792926	5.74749e-13	1.04674e-11
Xrcc3	-0.784567	4.42665e-06	3.46856e-05
Slc46a2	-0.780111	1.0399e-10	1.54173e-09
Spats2	-0.778868	1.71947e-06	1.44446e-05
Srp68	-0.778121	3.0219e-11	4.71989e-10
Lypla1	-0.774605	3.38616e-09	4.1781e-08
Raver2	-0.773142	3.35098e-08	3.64005e-07
Irf8	-0.76477	2.36847e-08	2.61926e-07
Psmb4	-0.76249	1.82966e-06	1.53093e-05
Usp35	-0.760769	1.33409e-05	9.45373e-05
Psma7	-0.758347	2.49355e-07	2.4057e-06
Mrpl38	-0.756522	5.01194e-12	8.40208e-11
Crebl2	-0.7547	0.000292906	0.00154103
Kremen1	-0.751415	1.38904e-05	9.81745e-05
Psmb9	-0.751399	1.1439e-07	1.16209e-06
Snx9	-0.748669	4.87038e-09	5.8832e-08
Ap3m2	-0.74656	0.00298596	0.011685
Samd1	-0.746296	3.18073e-07	3.01653e-06
Zdhhc24	-0.745317	5.49126e-07	5.01722e-06
Mccc1	-0.743286	1.91944e-06	1.60111e-05
Pepd	-0.7421	2.41654e-08	2.66465e-07
Psmb3	-0.741508	4.17918e-07	3.88576e-06
Arhgap8	-0.740794	1.55479e-09	2.00715e-08
Lss	-0.740188	1.57209e-05	0.000109884
AI314180	-0.735589	1.20416e-11	1.94977e-10
Cuedc1	-0.72764	2.09547e-07	2.04451e-06
Etfa	-0.724963	5.99059e-07	5.44461e-06
Taok3	-0.723264	9.89057e-08	1.01511e-06
Snx30	-0.720652	3.52552e-08	3.81436e-07
Plekhb1	-0.717526	3.25831e-07	3.08086e-06
5031414D18Rik	-0.713823	0.00873575	0.029135
Fkbp1a	-0.706706	8.51402e-11	1.27021e-09
Sppl2a	-0.706402	2.84584e-10	4.00635e-09
Ralb	-0.702206	2.67623e-07	2.56888e-06
Bnip3l	-0.700857	2.97158e-06	2.41506e-05
Fzd5	-0.700546	0.000106877	0.000624658
Tex264	-0.696307	4.15327e-09	5.07512e-08
Thyn1	-0.692566	7.57403e-05	0.000459356
Rnpepl1	-0.692254	7.22945e-06	5.4377e-05
Noc2l	-0.689979	3.23847e-07	3.06524e-06
Bahd1	-0.686724	6.67813e-05	0.000409337
Dynll2	-0.67466	1.41559e-10	2.05974e-09
Snx16	-0.670026	5.60792e-05	0.000348974
Apba2	-0.668507	0.0224767	0.0638248
Dhrs11	-0.666506	7.9242e-07	7.05998e-06
Tceb3	-0.663476	1.80331e-06	1.51088e-05
Pkig	-0.661369	1.83131e-05	0.000126328
Cd320	-0.661358	0.000121576	0.000702112
Kif3b	-0.661183	4.43421e-05	0.000281997
Pitpnb	-0.659901	1.81515e-08	2.04428e-07
Slc39a1	-0.658896	1.16817e-05	8.36861e-05
Gpr146	-0.654457	0.00357215	0.0136726
Ccnjl	-0.652221	1.19018e-05	8.51018e-05
Gnb4	-0.649733	2.63687e-09	3.29643e-08
Mrps7	-0.649407	6.48881e-07	5.85257e-06
Ugdh	-0.644895	5.20392e-07	4.76615e-06
Ank3	-0.644571	4.55345e-06	3.55893e-05
Chst11	-0.644011	2.73342e-05	0.000181625
Magi1	-0.640377	7.69191e-05	0.000465463
Anxa7	-0.638155	8.19068e-06	6.06692e-05
Pnpla8	-0.63683	1.13033e-06	9.80804e-06
Lrrc16b	-0.63533	3.43603e-05	0.000224305
Calm1	-0.634649	4.4557e-05	0.000283174
Tusc5	-0.625104	0.0884901	0.188407
Stxbp1	-0.624909	0.000210972	0.00114948
Gars	-0.620341	1.00926e-05	7.33543e-05
Kctd1	-0.615725	3.42778e-08	3.71708e-07
Smad1	-0.614385	2.53361e-05	0.000170015
Psmd14	-0.613655	9.26125e-05	0.000550081
Tjap1	-0.613594	6.90612e-06	5.22766e-05
5031439G07Rik	-0.610539	0.000129981	0.000746116
Zfp142	-0.609367	0.000258365	0.00137724
Dpy19l3	-0.603836	5.45386e-05	0.000340442
Eif2b4	-0.603274	6.47726e-07	5.84772e-06
Nin	-0.603073	1.08515e-05	7.827e-05
Smap1	-0.603071	9.89634e-08	1.01515e-06
Larp1b	-0.601587	4.77405e-05	0.000301288
Cobll1	-0.601255	9.14297e-07	8.07381e-06
Pomk	-0.59833	4.01021e-05	0.000258147
Hmgcr	-0.594129	0.000871609	0.00404315
Zfp318	-0.590248	2.13031e-06	1.76075e-05
Casp7	-0.585244	3.0564e-06	2.47869e-05
Wnt4	-0.582066	8.03187e-07	7.14919e-06
Erbb2ip	-0.581032	2.11575e-07	2.06112e-06
Tmbim6	-0.574485	1.90292e-07	1.87496e-06
Gpx4	-0.574395	0.00121391	0.00536357
D930015E06Rik	-0.572687	0.000480835	0.00239308
Gcat	-0.570396	9.30351e-06	6.81934e-05
Akap12	-0.570358	0.00169451	0.007146
Wipi1	-0.56684	1.40265e-05	9.90621e-05
Tmem184b	-0.566743	9.82852e-06	7.16817e-05
Celf1	-0.56576	0.000215246	0.00116974
Zfyve21	-0.565734	9.97389e-05	0.000587627
Epb4.1l5	-0.565128	2.7443e-07	2.63023e-06
Nudt3	-0.564814	7.39381e-05	0.00044957
Gpr63	-0.560366	0.118816	0.23677
Klc2	-0.554173	0.00110155	0.00493955
Spryd3	-0.553883	0.000154452	0.000867427
Rab3gap2	-0.548321	0.000564243	0.00274907
Cyth1	-0.547814	0.000508168	0.0025146
Psma4	-0.547479	0.000330382	0.00171866
Srebf1	-0.546791	0.000423911	0.00214179
Adprhl2	-0.546013	5.58903e-07	5.09918e-06
Klhl8	-0.544088	0.000802645	0.00376094
Hebp1	-0.542008	0.00230542	0.00937632
Camk4	-0.540917	0.00014149	0.000805114
Pcbp3	-0.539658	0.000349377	0.00180363
Rps6ka3	-0.537935	2.21537e-06	1.82787e-05
Mras	-0.537916	0.000165242	0.000923652
Ptprn2	-0.537234	0.123366	0.243056
Mbnl3	-0.536668	0.000613459	0.00295622
Klf15	-0.532805	5.91426e-05	0.000365944
Stk40	-0.532652	7.32699e-05	0.000446227
Tulp3	-0.530354	6.26471e-05	0.000386493
Aamp	-0.529207	1.90339e-08	2.13859e-07
Aes	-0.528987	5.63141e-06	4.32836e-05
Napg	-0.525767	0.000106821	0.000624658
Ldlrap1	-0.524967	0.000125933	0.00072573
Eya2	-0.514804	1.30406e-05	9.27206e-05
Osbpl10	-0.513497	0.000473594	0.00236138
Abhd6	-0.511524	0.00130349	0.00569304
Mblac2	-0.511469	0.00107586	0.00484148
Scn4b	-0.508315	0.0109584	0.0350538
Bckdhb	-0.501943	0.00515935	0.01866
Nsmaf	-0.496937	0.000227134	0.00122592
Cetn3	-0.49634	0.00334954	0.0129327
Ptpn1	-0.492805	0.00116865	0.00519379
Lgals12	-0.492628	0.0604962	0.140347
Dscr3	-0.481591	3.44456e-05	0.000224785
Minos1	-0.480861	0.00470917	0.0172646
Snx3	-0.478854	0.000481538	0.00239595
Cfl2	-0.472711	0.000319499	0.00166707
Kpna3	-0.471836	0.000183003	0.00101249
Znrf2	-0.468402	2.19315e-05	0.00014912
Dynlt3	-0.462796	0.00415264	0.0155311
Usp15	-0.459032	0.000237688	0.00127743
Scnn1a	-0.459027	0.0124599	0.0390827
Nav2	-0.457939	0.00640417	0.0224477
Slc25a4	-0.455278	0.00275375	0.0108893
Trak2	-0.454597	0.00961824	0.0315351
Ubn1	-0.453877	0.0073767	0.0253096
Ap1m1	-0.451754	0.000187518	0.00103415
Ahi1	-0.451323	0.00789225	0.0267592
Opcml	-0.450878	0.033748	0.0883117
Hipk3	-0.447526	0.000607419	0.00293084
Atp5g3	-0.447151	0.00413641	0.0154748
Hagh	-0.447052	0.000811353	0.00379799
Tspan14	-0.444479	2.85163e-05	0.000188819
Bcl7c	-0.444258	0.000548524	0.0026842
Nadk	-0.443598	0.00133017	0.00579451
Zmpste24	-0.439273	0.000113748	0.000660931
Pnrc2	-0.436493	0.00341804	0.0131624
Ust	-0.434759	0.00401782	0.0150893
Acot13	-0.431001	0.0248048	0.0691828
Metap1	-0.415574	0.00150172	0.00643882
Dbndd2	-0.412141	0.0751244	0.16631
Gosr2	-0.410604	0.000526234	0.00258982
Samd14	-0.410281	0.0226874	0.0642545
1810037I17Rik	-0.405886	0.0239101	0.0671117
Yaf2	-0.402379	0.0135786	0.0419606
Acat1	-0.401286	0.00256183	0.010276
Ltbr	-0.399903	0.00142613	0.00614383
Mtch2	-0.399576	0.0126178	0.0394411
Map2k3	-0.398505	0.00118888	0.00527133
Pltp	-0.39754	0.000212651	0.00115696
Il34	-0.396831	0.133587	0.258076
Usp12	-0.396252	0.00881214	0.0293331
Ctage5	-0.394983	0.000203387	0.00111038
Cpt1a	-0.392818	0.00755434	0.0257932
Kcnn3	-0.39237	0.00210345	0.00864888
Tasp1	-0.391479	0.012522	0.0392063
Man2a1	-0.390228	0.00617291	0.0217592
Snn	-0.389813	0.000525417	0.00258714
Mien1	-0.388066	0.0117343	0.0372068
Dock1	-0.385544	0.0440519	0.109135
Slc16a6	-0.385082	0.0628097	0.144653
Oxct1	-0.384297	0.000614272	0.00295831
Hmg20b	-0.383859	0.000531897	0.00261633
Abi2	-0.383161	0.00537175	0.0193324
Hey1	-0.380069	0.00424712	0.0158314
Ykt6	-0.373563	0.0133633	0.0413803
Gas2l1	-0.366355	0.0042316	0.0157859
Lrrc24	-0.359308	0.0141034	0.0432375
Sept8	-0.359095	0.0102172	0.0330816
Dusp16	-0.351954	0.0273724	0.0750212
Slain2	-0.351168	0.00680705	0.0236372
Snap47	-0.349395	0.00204514	0.00843893
Cct8	-0.341799	0.0197743	0.0573787
Agap1	-0.341146	0.0593128	0.138125
Mpc1	-0.338957	0.0623107	0.143678
Ndufs5	-0.338945	0.0208758	0.0599788
Dlst	-0.333886	0.0144357	0.0440995
Faf1	-0.33138	0.0115552	0.0367308
Ap5b1	-0.327333	0.0163349	0.0489943
Atp6v1h	-0.326984	0.0340821	0.0889038
Mvk	-0.325459	0.022583	0.0640308
Kcnk2	-0.318826	0.0181544	0.05343
Tmem229b	-0.318077	0.0274771	0.075221
Ppp4r4	-0.315541	0.126928	0.248366
Fam49b	-0.31522	0.0208517	0.0599279
Arhgef10l	-0.311923	0.551387	0.705479
Wbp2	-0.308373	0.00837361	0.0280852
Efr3a	-0.308369	0.0130079	0.0404497
Fmnl3	-0.306243	0.0582624	0.13613
Flot1	-0.303674	0.0162885	0.0489014
Nuak1	-0.301393	0.0774739	0.170066
Pccb	-0.301375	0.0196735	0.0571211
Kpna1	-0.300189	0.0230863	0.0651759
Adipor2	-0.295023	0.051164	0.122933
Rmdn3	-0.293209	0.0560052	0.132125
Vps13a	-0.288099	0.0444998	0.109972
Nudt19	-0.284056	0.115949	0.23245
Aste1	-0.280565	0.0833194	0.179922
Slc22a23	-0.280378	0.0248311	0.0692361
Chd6	-0.27925	0.044636	0.110208
Acox1	-0.261401	0.059441	0.138321
Sdhb	-0.260742	0.114274	0.229844
Lrrc16a	-0.252204	0.221391	0.376836
Ppp2r1b	-0.251421	0.0952514	0.199513
Ankrd44	-0.248099	0.124932	0.245377
Atg16l2	-0.247583	0.159833	0.296523
2010107E04Rik	-0.244085	0.226231	0.382569
Atp6v1b2	-0.242949	0.0290847	0.0786689
Pard6b	-0.241937	0.181731	0.326058
Mut	-0.240373	0.0537946	0.127671
Enpp4	-0.23671	0.0726923	0.161816
Vapa	-0.230909	0.0708793	0.158939
Gramd1b	-0.229206	0.230122	0.387156
Mdh1	-0.228661	0.160253	0.297216
Atp5o	-0.225445	0.26891	0.432724
Zbtb18	-0.225117	0.132722	0.256797
Shc4	-0.224451	0.243092	0.402825
Lamtor4	-0.215022	0.20945	0.36236
Gga3	-0.205761	0.287885	0.453264
Slc25a22	-0.201984	0.134176	0.259002
Cbx4	-0.198037	0.195922	0.344963
Cln5	-0.195772	0.191624	0.338874
Dnah9	-0.18751	0.333633	0.501771
Mcur1	-0.183602	0.221755	0.377285
Uck2	-0.181324	0.161248	0.298683
Slc9a2	-0.177498	0.275919	0.440601
6330416G13Rik	-0.169408	0.294334	0.460674
Ezr	-0.167449	0.236498	0.39549
Nrcam	-0.153022	0.388599	0.557024
Atp6v0d1	-0.146853	0.226065	0.382357
Pcbd2	-0.135904	0.441683	0.609056
Npnt	-0.115429	0.488443	0.651482
Sowahb	-0.112944	0.592813	0.738094
Spock2	-0.110809	0.508107	0.668978
Lasp1	-0.107335	0.513551	0.674253
Slc11a2	-0.0963314	0.565307	0.716478
S100a13	-0.0770462	0.715055	0.828265
Rcan1	-0.0740601	0.514078	0.674665
Golga4	-0.0689016	0.637275	0.772916
Nomo1	-0.0640686	0.664483	0.793224
Apba1	-0.0615302	0.780418	0.872665
Ppp1r2	-0.0550344	0.685393	0.808673
Galnt10	-0.0421369	0.79372	0.879871
Dcbld2	-0.0404392	0.792427	0.879199
Hint1	-0.0361702	0.853671	0.914861
P4ha3	-0.0355827	0.792016	0.879107
Atp2c1	-0.0337456	0.800967	0.884695
Unc5b	-0.0308506	0.873522	0.927623
Psat1	-0.0178623	0.905951	0.947282
Med13l	-0.00386012	0.9858	0.99186
Slc5a6	-0.00296188	0.986207	0.99186
Lypd6b	0.00429494	0.974588	0.986851
A830018L16Rik	0.014002	0.969952	0.984636
Ypel5	0.0173998	0.909617	0.949338
Ctf1	0.0185716	0.906914	0.948028
Gmfg	0.0318386	0.957523	0.978108
Nmi	0.033708	0.877348	0.929928
Tnrc6c	0.0438789	0.773861	0.868351
Clcn5	0.0483593	0.781102	0.873252
D5Ertd579e	0.0494583	0.742121	0.846806
Alcam	0.0555971	0.676786	0.80261
Slc25a33	0.0563291	0.801218	0.884818
Adamts2	0.0633184	0.679521	0.804446
Chsy3	0.0686612	0.814581	0.892376
Whrn	0.0856947	0.555813	0.709641
Zfp319	0.0869966	0.546566	0.701723
Egln2	0.0919005	0.389451	0.557909
Sipa1l2	0.120375	0.521667	0.681233
Fth1	0.133563	0.297658	0.463841
Fbxw7	0.135105	0.426848	0.594564
Mrgpre	0.146102	0.701989	0.820349
Penk	0.149086	0.328543	0.496912
Rhoq	0.15285	0.257405	0.419475
Znfx1	0.157629	0.418656	0.586508
Fabp5	0.172214	0.35048	0.518588
Tmed5	0.188836	0.455331	0.621686
Nampt	0.212001	0.169377	0.30972
Hs1bp3	0.236165	0.105232	0.215756
Bach1	0.244874	0.126974	0.248366
Tmcc3	0.244964	0.141847	0.270644
Hexb	0.282289	0.00669706	0.0233107
Optn	0.2837	0.119649	0.237957
Plau	0.29512	0.0423759	0.105742
Syn3	0.320017	0.0542923	0.128708
Lhx3	0.32216	0.541175	NA
Snx25	0.338098	0.0270833	0.0743576
Hhip	0.346479	0.0238447	0.067019
Chst8	0.347128	0.11816	0.235785
Ccser1	0.382045	0.111742	0.226069
Frmd6	0.405956	0.010598	0.0341053
Mafa	0.420186	0.0512284	0.123055
Lacc1	0.429987	0.00353187	0.0135457
Kif26a	0.451851	0.0229817	0.0649864
Slc2a13	0.459206	0.0175109	0.0518983
Tap2	0.554061	3.37172e-06	2.71238e-05
Cys1	0.560159	0.0598507	0.13907
Gse1	0.574053	0.000570055	0.00277255
Rd3	0.585745	0.00455073	0.0167655
Lmx1a	0.59864	0.242302	0.402136
Zar1	0.60344	0.109687	0.223006
Enc1	0.614135	0.000185906	0.00102616
Tmem132d	0.615822	0.00738641	0.0253375
Psd	0.629655	0.0866577	0.185463
Wipf3	0.805379	0.0154984	0.0469378
Npl	0.920545	3.64899e-13	6.79558e-12
Rassf2	1.25376	6.28307e-12	1.04591e-10
Creg2	1.27944	0.000132918	0.000761357
Msrb3	1.45953	3.25005e-09	4.02061e-08
