# Supplementary material for: Polycomb Repressive Complex 2 is essential for development and maintenance of a functional TEC compartment
Source: Sci Rep. 2018 Sep 25;8:14335. doi: 10.1038/s41598-018-32729-z (PMC6156232; doi:10.1038/s41598-018-32729-z)
Supplement: Supplementary file 6 — Table S5 [file 41598_2018_32729_MOESM6_ESM.xlsx]

## Sheet: Sheet1
gene	log2fc(EED_MUT/WT)	log2fc(KI/WT)
Mab21l1	5.81074	1.97498
Cldn11	5.61438	5.10795
Ntrk3	5.59775	1.74139
Kcnb1	5.29473	2.55984
Fibin	5.24778	1.76364
Ebf3	5.24294	2.11845
Cacna1g	5.21684	2.03582
Prrx1	5.20138	1.21483
Sox11	5.17603	6.90519
Scube3	5.1157	1.84149
Scn7a	5.07573	1.79411
Scn9a	5.05023	-1.58319
Nell1	5.01898	2.46801
Crlf1	4.9431	3.01435
Slc14a1	4.89048	-2.86154
Lrrc32	4.86338	3.85893
Ccdc106	4.83804	2.96931
Igfbp5	4.77467	5.22329
Osr2	4.7675	4.00227
Shisa3	4.74475	2.2471
Igf2	4.71847	3.46629
Fndc3c1	4.7147	2.19819
Tceal1	4.62938	2.99818
Igf2os	4.60368	3.20086
Ror2	4.60295	2.51999
Prrx2	4.58271	4.47127
Sox2	4.56645	2.24869
Irx5	4.53854	1.84531
Itgb5	4.47744	2.35151
Atp1b1	4.4605	1.64448
Sertad4	4.44897	2.70022
Hoxb4	4.4271	2.43646
Ar	4.4235	4.3528
Adcy2	4.39831	1.49944
Sfrp2	4.37696	1.01536
Antxr1	4.36994	2.53143
Pou3f3	4.3566	-3.01499
Nr4a3	4.34801	4.86677
Scx	4.33545	2.7428
Sbspon	4.33166	3.85594
A730090H04Rik	4.28099	1.3637
Cacna2d3	4.26077	7.22714
Col7a1	4.22691	1.14984
Gata3	4.2063	2.63169
Gria2	4.2022	6.17462
Gabra1	4.19327	4.62959
Fut9	4.16866	1.39882
Hoxa7	4.16022	-2.15248
Sfmbt2	4.11776	1.49298
Tmem200c	4.10873	3.37577
Flnc	4.10442	4.47051
Hs3st6	4.03529	4.79289
Nr2f2	4.02998	2.70766
Foxl2os	4.0105	1.20428
Rbm46	4.00925	2.8874
Wnk4	3.99358	2.11083
Col23a1	3.96001	5.1638
Fgfr1	3.9511	1.96638
Cntnap3	3.94912	7.89432
Ntng1	3.93728	2.12431
Capn6	3.93299	2.53016
Runx2	3.89691	2.00539
Pitx2	3.87314	1.3836
Egr3	3.86617	6.24987
Map3k7cl	3.85282	1.00359
Cyr61	3.8226	3.89864
Tmtc1	3.79807	4.88756
Adamtsl5	3.78497	1.7662
H19	3.77858	3.07901
Dkk3	3.75448	1.92895
Dapl1	3.74813	-1.44037
Rasl11b	3.74651	3.0747
Slitrk4	3.72275	1.66339
Osr1	3.72099	4.66155
Cdh6	3.7173	1.88921
Negr1	3.69855	3.4647
Jam2	3.68765	2.3173
Ndrg2	3.67839	3.09335
Irx3	3.6739	1.33875
Lox	3.67008	2.71602
Fgf17	3.65551	2.45793
Tmem132c	3.65382	1.2861
Fst	3.64359	3.96819
Nexn	3.6423	2.76522
Aox2	3.63169	-1.52021
Wisp1	3.57302	2.63614
Prickle1	3.56364	1.65326
Tril	3.56348	2.76022
Rec8	3.56016	2.10669
Myh13	3.55371	1.68566
Fam20a	3.54173	4.65992
Lgr6	3.53499	3.2492
Slc6a17	3.52258	3.11394
Camk2n1	3.51949	1.77679
Tcea3	3.51209	1.28104
Hmx1	3.50434	-7.30097
Raet1e	3.48899	-5.58781
Hs3st1	3.45636	1.78614
Tgm2	3.4448	1.98357
Pcdh1	3.44222	3.33159
Amer2	3.43949	5.91239
Hmcn1	3.41619	3.09354
Wnt3	3.41016	1.56715
Ggn	3.40792	3.54565
Runx1t1	3.39142	1.53348
Lynx1	3.37625	1.55717
Urah	3.35923	1.40701
Gpha2	3.35639	3.67024
Il31ra	3.34753	-6.60409
Ddit4l	3.34488	2.75158
Smoc2	3.3364	1.23326
Ephb2	3.33537	2.95512
Sema3d	3.33512	1.1288
Syt9	3.32038	2.30198
Brinp1	3.30961	1.35855
Mcoln3	3.30938	2.47648
Scel	3.29582	3.97297
Pla2r1	3.28227	2.15223
Egr4	3.27424	6.95166
Meg3	3.2617	2.46141
Ebf4	3.26069	1.7048
Wnt5a	3.24795	2.59326
Col6a3	3.24749	1.0213
Fam84a	3.2412	1.75113
Cpz	3.23878	1.3143
Erc2	3.23652	2.30379
Greb1	3.23467	5.48658
Met	3.2142	2.26159
B130024G19Rik	3.21244	2.16185
Mmp16	3.21167	1.89882
Egfl6	3.19476	4.08166
Gng7	3.17002	2.27516
Slc6a2	3.14919	-2.29651
Adcy4	3.14708	1.89197
Sv2c	3.14607	1.16867
Tbx3	3.14468	3.35967
Igf2bp1	3.13439	1.74933
Ubxn10	3.1256	1.17164
Il17rd	3.11415	2.49605
Zeb2	3.10721	1.44532
Ppp3cc	3.09423	1.68638
Mtmr7	3.09379	2.65169
Zcchc5	3.08798	3.65735
Kcnip1	3.06878	3.17917
Mfap2	3.06822	2.33919
Fgg	3.06803	1.75543
Foxp2	3.06748	2.00974
Ccl11	3.06133	1.10487
Sox21	3.03853	1.61907
Pdgfra	3.03757	1.80131
Il17re	3.03606	2.20067
Dkk2	3.03232	1.56595
4833422C13Rik	3.02664	3.85079
Npr2	3.00095	1.54389
6330403K07Rik	2.99192	2.2935
Grin3a	2.98114	2.15393
Ntrk2	2.97782	2.82285
D430041D05Rik	2.97466	3.5185
Adh1	2.96513	4.91438
Fgd2	2.96095	1.00758
Car11	2.94981	1.2902
Gpr153	2.92436	1.35404
Frzb	2.92193	1.38794
Vill	2.92008	1.90727
Rasa4	2.91756	2.56946
Wnt11	2.91533	3.15667
Baiap2l2	2.90589	1.84403
Clstn3	2.90424	2.14564
Baalc	2.8998	2.93832
Mfsd1	2.88588	2.63729
Pid1	2.88473	4.75223
Ntn4	2.88335	1.57822
1700123I01Rik	2.88298	2.77923
Lrrn3	2.88112	2.35843
Golm1	2.87913	3.19136
Spred3	2.8753	3.65565
Reep1	2.85848	4.18928
Kcna5	2.85755	4.07853
Abca1	2.85164	2.84366
Gal3st1	2.85149	3.87672
Olfm1	2.84184	3.26143
Egr2	2.83678	5.34057
Adamtsl1	2.83546	-1.16735
Ecel1	2.83143	2.2665
Ece1	2.83141	2.88077
Cacna1e	2.81614	5.19496
Col11a1	2.81145	1.99571
Ccdc158	2.81029	2.39743
Tiam2	2.80357	1.87894
Pamr1	2.80062	1.18037
Zfp750	2.79966	2.02554
B3gnt7	2.79588	2.42288
Trpc3	2.79303	4.25175
Cd109	2.7901	-2.33521
Acss3	2.78551	2.67037
Ikzf3	2.78502	1.27832
Caln1	2.76592	4.02467
Plk2	2.75462	2.75615
Hlf	2.75227	2.55623
Cldn9	2.74177	3.69674
Rnase4	2.73779	2.7024
Mgp	2.73735	1.08996
Ryr3	2.73253	-4.96856
Tmem100	2.7288	3.18727
Cpe	2.71902	2.32186
Tspan11	2.71578	1.65414
4833427G06Rik	2.71561	-2.02058
Atp8a1	2.70911	2.25811
St6galnac5	2.7078	4.30615
Igfbp4	2.70501	3.90863
Slc7a10	2.70367	1.44713
Col2a1	2.6991	2.04369
Cacna2d1	2.69858	2.25829
Mkx	2.69424	-1.67923
Slc2a10	2.69059	1.05311
Chn2	2.68973	4.53103
C2cd4b	2.68862	2.84377
Vnn1	2.68774	-3.27269
Tacstd2	2.68641	1.24144
Bmi1	2.68641	1.45895
Kcnd2	2.67418	3.15459
Nefl	2.67273	-1.8321
Flrt2	2.67056	1.25028
Gucy1a3	2.66926	2.7166
Ebf2	2.66528	1.16326
Tshz2	2.66202	3.98785
Mgat5b	2.65888	1.77609
Dmrta1	2.65588	-3.9575
Ttyh1	2.65272	1.54373
Tshz3	2.64844	2.41755
Arc	2.64699	5.27195
Tbx15	2.64419	-1.91417
Sez6l	2.62772	1.35532
Matn4	2.62758	1.82244
Nt5e	2.62705	1.66706
Car12	2.62404	1.15688
Slc35f6	2.62381	2.35918
A730046J19Rik	2.61769	4.89406
Rarres1	2.61401	1.23305
Pvrl4	2.60958	1.87631
Fam184b	2.60898	3.19921
Crtam	2.60153	1.23259
Pirt	2.59722	3.5899
Eln	2.59301	2.06148
Adamts15	2.58923	1.89951
Pyroxd2	2.58324	4.37345
BC089491	2.57992	2.16244
Cmya5	2.57971	2.1767
Tnfaip6	2.5796	2.40506
Fhl2	2.57922	1.08119
Clcnka	2.57892	4.08075
Panx2	2.57685	2.70723
Peg10	2.5764	1.36549
Cntn2	2.57272	1.36357
Fhdc1	2.57208	3.11265
3632451O06Rik	2.56144	2.46314
Rian	2.55878	1.98303
Serpinb3a	2.55705	4.80905
Cd302	2.55474	2.00212
Gdnf	2.55469	1.7188
Zfp365	2.54839	-2.66145
Olfm2	2.54837	2.44863
Pgr	2.54439	1.15239
Dapk1	2.54258	1.89843
Thsd7a	2.54145	1.80636
Mrc2	2.54107	1.7232
Dnah1	2.5347	2.04153
Adamtsl3	2.52764	1.30349
Atf3	2.52613	4.67523
Pmepa1	2.52468	1.21581
Usp2	2.51184	1.396
Prokr1	2.51177	4.06772
Serpinb7	2.5089	2.51058
Rmst	2.50512	-2.57696
Aatk	2.49816	1.57043
Kcna6	2.49707	1.54773
Creb5	2.4935	3.91991
Bex4	2.4913	2.25397
Tmprss13	2.4887	2.00901
Gas1	2.4852	1.342
Lbp	2.48056	2.11729
Cxadr	2.47921	1.80512
Otud1	2.47513	1.11947
Adora1	2.46928	1.79846
Npr3	2.46908	1.7524
Ackr3	2.46535	1.73645
Podxl2	2.46378	4.55144
Glis3	2.46236	1.71589
Slc13a5	2.46055	2.93357
Nrk	2.45532	1.06085
Dusp8	2.454	2.13789
Zfp423	2.44973	1.65288
Col17a1	2.44675	2.3061
Runx1	2.4396	1.31913
Plekha6	2.43463	1.72638
Ptgfr	2.43363	2.70836
Rgag4	2.43323	3.52705
Aldoc	2.42958	3.33307
Krt19	2.42836	3.00867
Tgfb2	2.42784	2.40148
Dusp5	2.42415	4.28987
Esrrg	2.42411	2.44057
Fam110c	2.42086	2.22974
Nfatc4	2.4207	2.00875
Rusc2	2.42061	2.4282
Shc2	2.41063	2.01635
Coch	2.40198	1.12825
Gm11837	2.39737	1.31968
Gpr3	2.39644	2.91583
Tmem56	2.39494	1.51416
Unc13b	2.39069	4.512
Sepp1	2.3893	1.54062
Tfap2c	2.38465	1.29607
Sncaip	2.38386	2.47661
Ppp1r36	2.37973	2.11376
Lcn2	2.37545	2.47548
Snx31	2.37393	2.51492
Rprm	2.37387	3.50487
4632428N05Rik	2.3699	1.51531
Adad1	2.3634	2.14091
Prom2	2.35843	1.53994
Pof1b	2.35567	-1.9617
St6gal1	2.35191	2.37107
Lgr5	2.34813	4.2667
Ephb3	2.34765	3.13226
Cdkn1c	2.32789	1.52866
Nalcn	2.32682	-1.74347
Paqr6	2.31828	1.94728
Hcar2	2.3127	2.36357
S1pr5	2.3086	1.35222
A330023F24Rik	2.30735	1.17136
Frem1	2.30442	-1.3391
Gjb3	2.29888	2.73171
Serpinb8	2.28438	1.31121
Prkcz	2.28361	1.70022
L1td1	2.28137	1.74071
Ccdc3	2.27969	2.97394
Efna3	2.27529	1.52795
Fbn1	2.27359	1.32489
Dock3	2.27305	-1.63384
Myh4	2.26967	1.54627
Snph	2.26385	-1.77424
Foxred2	2.26226	1.68355
Epha5	2.25513	1.05856
Wdr86	2.25335	3.28148
Trp73	2.24783	1.8538
Edil3	2.24782	1.35024
Lmo1	2.24763	-1.32046
Fosl2	2.24416	1.62454
Susd3	2.24074	2.35905
Plcb1	2.2288	1.25668
Cox4i2	2.22334	1.7621
Hbegf	2.22267	3.61177
1700086L19Rik	2.22156	-2.51317
Vgll2	2.22021	-2.36915
Psmb8	2.21925	-3.88585
Spire2	2.2147	1.20457
Ano5	2.21296	1.85936
Nrp1	2.21295	1.01892
Plin5	2.20751	2.50605
Itm2a	2.20564	1.4594
Cnr1	2.20311	-1.51404
Sostdc1	2.20201	1.2351
Abca8b	2.19743	1.5044
Col26a1	2.19569	2.99367
Hmgn3	2.1833	1.94742
March3	2.18096	1.21309
Ang	2.17279	1.95199
Slit3	2.16988	1.29364
Airn	2.16471	2.31913
Fam196a	2.16116	3.43718
Mirg	2.16004	1.67084
Chrna4	2.15054	5.03341
Rps6kl1	2.14818	-2.99453
Map1b	2.14427	2.19185
Ckmt1	2.14359	-3.31589
Ly6d	2.14137	-1.86265
Hif3a	2.14046	2.73472
Lepr	2.13383	1.00004
Notch3	2.1316	1.93403
Rnd3	2.13157	1.65509
Prickle2	2.13042	2.34728
Adra1a	2.12974	-1.66327
4921507P07Rik	2.12972	1.49722
Corin	2.12933	3.35762
Fbxo41	2.1288	1.89419
Dpp4	2.12869	1.51438
Pacsin1	2.12629	1.79315
Cadm4	2.1225	2.28882
Ston1	2.11872	1.45165
Nr4a1	2.10865	3.65673
Alpl	2.10723	3.06187
Prkcb	2.10458	4.66279
Ppfia3	2.10439	2.03265
Pnma2	2.09734	-1.5196
Tub	2.09316	1.10761
Slc27a2	2.09185	-2.66286
Galnt14	2.08571	2.46243
Ltbp1	2.08029	1.26016
Ccl22	2.07945	-2.91655
Prr32	2.07787	-3.92904
Map7d2	2.0756	1.0924
Mmp11	2.0751	2.04938
Gabrp	2.07224	2.16925
Lhfp	2.07135	1.0333
Pla2g4e	2.07096	2.17147
Dchs1	2.0667	1.60481
Pak1	2.06624	2.23541
Bex1	2.06277	1.76645
Medag	2.06063	1.97716
Hspb1	2.059	2.32664
Ptpre	2.05237	2.45148
Slfn2	2.05055	-2.41139
Fgf9	2.04872	3.99289
Tbkbp1	2.03918	1.41386
Cpeb1	2.03883	-2.55118
Cyp2f2	2.03691	1.29496
Slc40a1	2.03419	1.98967
Snhg18	2.03188	1.92114
Gprin3	2.02923	1.1849
Susd1	2.02775	2.29648
Aim1	2.02352	1.46301
Zim1	2.02046	1.31963
Id3	2.02031	1.50059
Anxa1	2.02018	2.99804
Pmaip1	2.01831	-1.12845
Gimap8	2.01654	-1.09565
Rtp4	2.01227	-2.48128
Ndrg1	2.00371	1.3726
Trpm3	2.00299	1.17468
Abca3	2.0002	1.09494
Adamts1	2.00013	1.54679
Sema5a	1.99994	3.76904
Ch25h	1.99867	1.78347
Zfp185	1.99834	1.7714
B3gnt3	1.99555	-1.86847
Gabra3	1.99285	1.30453
Klc3	1.98954	2.16928
2900005J15Rik	1.98877	1.74235
Rgs11	1.98691	2.14419
Lrp3	1.98622	2.21907
Marveld3	1.98483	1.31493
Tnfrsf25	1.98263	1.94917
Frat2	1.98249	1.49066
Myo15	1.98066	1.63614
Btg2	1.97781	2.96757
Flrt3	1.97643	1.57919
Fosl1	1.97336	5.59196
Sntb1	1.97253	1.8523
Slco1a5	1.97147	-3.29188
Igf1	1.97102	1.24122
Tbx1	1.96914	9.16625
Ccno	1.96839	1.54318
Bves	1.96733	1.40608
Spink8	1.96294	1.31044
Metap1d	1.96061	1.36742
Abcb1b	1.96049	-3.00877
Mgst1	1.96013	2.36122
Peg3	1.95904	1.67935
Apod	1.95801	-2.70973
Rbpms2	1.95741	1.59791
Nrep	1.95398	1.84371
Hcar1	1.95109	3.45511
Ltbp4	1.94808	2.53309
Palmd	1.94777	2.82385
Tnfsf11	1.94667	-1.71297
Upk1b	1.94641	1.30179
Slc44a3	1.94598	2.57706
Olfml3	1.94259	2.2883
Dmrta2	1.93963	1.7054
Rnf144b	1.93559	-1.85343
Trmt61b	1.93537	1.19658
Nfil3	1.92787	-1.86802
Zcchc24	1.9239	-1.02698
Fam169a	1.9171	1.10466
Arhgef19	1.91486	1.08635
Tmem150a	1.91404	1.241
Nrg2	1.9086	2.53672
Gucy1b3	1.90755	1.91946
Gdf5	1.90492	1.71229
Ppapdc3	1.90424	1.87556
Fndc1	1.90213	1.53662
Cldn6	1.90188	3.65181
Artn	1.89958	4.51999
Inhba	1.88964	2.39069
Tns4	1.88877	3.31648
Plscr4	1.88745	1.23478
Mchr1	1.88625	4.7819
Macc1	1.88562	2.22619
Cacna1c	1.88549	1.12537
Dusp9	1.88194	1.01178
Bgn	1.87755	1.2677
Krt80	1.87365	2.05314
H2-Ob	1.87238	-7.04735
Dab2	1.86546	1.96056
Stmn2	1.86456	-2.65875
Aff3	1.86455	2.1342
Gda	1.86072	-1.18559
Ptger2	1.86048	-3.38193
Abca8a	1.8595	1.4797
Mx2	1.85873	-2.70893
Hgf	1.8586	1.34371
Elavl2	1.85796	1.44544
Gabrb2	1.85766	4.73724
Ppbp	1.85696	-5.73939
Hid1	1.8555	-1.18325
Atp10b	1.84507	2.80491
Tshr	1.84473	9.30249
Fzd4	1.84297	2.03287
Sparcl1	1.84051	1.07084
Adamts5	1.83447	1.05363
Ppp1r3b	1.83412	2.00617
Pcdh17	1.83381	-2.62576
Lmo2	1.82924	1.53025
Adrb1	1.82877	-1.49573
Tmem26	1.82797	1.81934
Cutal	1.82318	2.64206
Wnt5b	1.82178	2.40935
Dusp1	1.81864	2.77711
Ank	1.80717	4.09456
Fam46b	1.80586	1.786
Cdkn2b	1.79969	-1.58097
Rnf165	1.79754	1.49349
Zdhhc2	1.79453	1.07929
C430049B03Rik	1.79415	2.58689
Mfsd7a	1.79125	2.92278
Fam184a	1.78961	2.07454
Snx24	1.78934	1.56622
Dmkn	1.78853	1.53937
Nrip3	1.78764	2.20196
Lrig3	1.78526	2.57748
Klf4	1.78407	2.36027
Ptgs1	1.781	1.22943
Gbp10	1.78015	-2.01809
Tnfrsf19	1.77996	2.09746
Ncam1	1.77658	1.52112
Ngf	1.7748	5.25001
Fzd10	1.77227	2.50825
Ucma	1.77147	-4.63304
Cpxm2	1.77139	1.98042
Emid1	1.76501	1.81353
Pdgfc	1.76431	1.89781
Lpar4	1.76375	2.85725
Aldh1a3	1.76328	-1.97052
Foxo6	1.76208	3.51838
Ahr	1.76133	2.10714
Gng2	1.75676	1.9893
Stc1	1.75403	1.51334
Pla2g7	1.75168	5.43108
Prdm16	1.75132	1.26715
Il20ra	1.75014	4.52009
St6galnac3	1.7482	2.39391
Rnf17	1.74754	1.99647
Nedd4l	1.74632	2.15636
Dnah11	1.73673	3.06254
Abcc6	1.73591	1.36862
Trhr	1.73568	2.53168
Sult5a1	1.73269	1.69046
Aff2	1.72599	1.92045
Aph1b	1.72521	1.29008
Celsr2	1.72508	2.18932
Mum1l1	1.72461	1.99529
Slc22a18	1.72391	2.1173
Klk8	1.72166	2.59552
Sparc	1.72029	1.60174
Ddc	1.72025	1.40143
Cercam	1.7163	1.45474
Ank2	1.71598	1.54195
9330175E14Rik	1.71517	-5.10034
Syt3	1.71425	1.1928
Kera	1.71249	2.13476
Emilin1	1.71198	1.00378
BC021891	1.70999	1.64226
Ccdc149	1.70965	3.1086
Sel1l3	1.70942	2.56177
Sardh	1.70677	1.20354
Nkpd1	1.70659	3.25586
Khdrbs3	1.70603	1.89726
Cidea	1.70586	1.9331
H2-T10	1.70479	-1.71142
Traf1	1.70278	1.79313
Myh1	1.70166	4.24058
Ifit1	1.70004	-4.00437
Tnik	1.698	1.6764
Abcc9	1.6963	1.52874
Nkain1	1.69384	2.01139
Cpne4	1.6933	3.02217
2310002F09Rik	1.69157	4.01656
Nkx3-1	1.6848	1.64967
Cspg5	1.68295	1.67237
Zfhx2	1.68005	1.84751
Nhsl2	1.67966	3.90027
Btc	1.67767	1.47148
Ube2ql1	1.67667	-3.60734
Gata4	1.67656	-3.43283
Hs6st2	1.675	2.93651
Fas	1.66872	-2.6585
Sorcs1	1.66613	6.07011
Gm2a	1.66609	1.17044
Dennd3	1.65984	1.8967
Serpinb3d	1.6564	3.82287
Nkain3	1.65626	3.11987
Chadl	1.65526	1.13422
Emp1	1.65404	2.94628
Ptprm	1.65254	2.51056
Slc35g2	1.65229	1.87906
Chrdl1	1.6496	2.5295
Kif1a	1.64866	1.21187
Ltb4r2	1.64316	1.14557
Agr3	1.64117	2.65649
Rora	1.63862	3.11044
Trpm5	1.63396	2.36367
Luzp2	1.63086	4.1737
Arhgap28	1.62777	3.76263
2510009E07Rik	1.6274	1.39022
Reep6	1.62672	1.8103
Cav1	1.62235	1.50227
Cntfr	1.62216	1.66006
5930412G12Rik	1.61862	2.40299
Sat1	1.61619	1.36694
Tspan8	1.61509	-2.60263
Slc25a36	1.61394	1.91726
Atp8b1	1.61305	2.41539
Nov	1.61279	1.04767
Myl9	1.61179	2.13605
B3gnt5	1.61142	1.63217
AU022754	1.61062	1.93712
Cadm2	1.6086	-1.24837
Sobp	1.60523	1.99388
Agtr1a	1.60276	4.57876
Hdac5	1.60198	1.1816
C1qtnf3	1.59281	-1.98345
Bnipl	1.59183	1.43543
Fblim1	1.59005	2.30983
Rbm11	1.58923	-1.79882
Vipr2	1.58567	1.10164
Duox1	1.58535	-2.2099
Gpc3	1.58339	2.58012
Pak6	1.57943	1.20053
Slitrk1	1.57637	2.51926
Nyap1	1.57627	2.95547
Mgst2	1.57565	2.38542
Zfp536	1.57463	2.81044
Cpq	1.57436	1.40193
Kcnh1	1.57311	2.43881
Arl4d	1.5729	3.73815
Cd24a	1.57092	2.6217
Mapk12	1.57008	2.11075
Id1	1.56899	1.74516
Myh8	1.56695	-1.434
Bach2	1.56523	2.03929
Ptger4	1.56294	-2.1134
Efnb3	1.56146	1.38232
Plxna3	1.56049	1.49382
Rsad2	1.56047	-3.13899
Nlgn3	1.55963	1.52919
Hoxa4	1.5595	2.25146
Gsg1	1.55732	1.85319
Tgfbi	1.55287	-2.81335
Ccbe1	1.54986	3.35223
Schip1	1.54831	1.61462
Epn3	1.54685	1.13838
Clcf1	1.54154	1.29126
Nts	1.53446	-2.74624
Susd5	1.53245	2.78786
Myo1h	1.52284	1.20568
Gabra4	1.52228	-1.60864
Ikzf2	1.51845	2.30186
Alox12	1.51753	2.48817
Sypl2	1.51493	-2.30953
Homer2	1.51445	1.48945
Kcnc1	1.51403	3.48872
Fgf7	1.51324	2.29585
Mapk13	1.50989	2.51355
Fndc5	1.50862	1.13577
Ctgf	1.50799	1.7266
Baiap3	1.50574	1.05088
Gadd45g	1.50508	1.34843
Id2	1.50318	3.47067
Neil2	1.50245	1.96954
Tanc2	1.5022	1.45901
Necab1	1.50197	-3.32001
A330048O09Rik	1.50086	1.78182
Fn3k	1.49948	1.77925
Scn5a	1.49234	3.84312
Clstn2	1.48904	-1.44778
Tmem44	1.48495	1.661
Ms4a7	1.48391	-5.13471
Nlrc5	1.48293	-5.48518
Trim6	1.47898	1.06439
Grik4	1.47828	1.85402
Ccdc125	1.47686	1.40376
Akr1b8	1.47087	-2.4183
Hectd2	1.46748	1.43162
B3gnt2	1.46475	1.28976
Aifm3	1.46472	2.49882
Ano1	1.46418	2.04177
Slc16a10	1.46401	-1.07857
Adamtsl2	1.46368	-1.80368
Ism1	1.46151	3.38563
Nap1l2	1.46138	4.27045
Gdf11	1.45962	1.22618
Msrb3	1.45953	-1.45121
Prr18	1.45729	1.42671
Cxcl1	1.45551	1.17411
Elavl4	1.45476	2.78283
Erbb3	1.45115	2.15605
Adrb3	1.45007	4.53503
Elovl7	1.4491	-1.9543
Cnnm2	1.44824	1.37169
S100g	1.44728	-5.91506
Sgcb	1.44644	1.17168
Fos	1.44351	3.91377
Ghr	1.43853	1.56065
Zc3hav1	1.43675	-1.83185
Ltb4r1	1.43553	1.75442
Gm10451	1.43293	1.90777
BC006965	1.43274	2.48657
Gpr179	1.43246	1.41541
4930447C04Rik	1.43237	1.73907
Fgf10	1.43145	1.88229
Fjx1	1.43051	3.07781
Nr6a1	1.43045	1.62352
Ldb2	1.42794	1.06653
Slc6a4	1.4262	-7.42655
Elk3	1.42521	1.02812
Sema3a	1.4199	3.30893
Mx1	1.41905	-4.38064
Trim9	1.41447	-2.92225
Rusc1	1.41303	1.39557
Kcnip2	1.41249	1.77452
Lsamp	1.41069	3.02613
Mycl	1.40735	1.11144
Mbp	1.40398	2.3035
Slc16a1	1.40358	1.82367
Mapk10	1.40137	1.2826
Hsd17b11	1.40093	1.07161
Ooep	1.40073	-6.12104
Rbbp8nl	1.40006	1.74979
Trps1	1.39924	1.41888
Lmo3	1.39459	-4.7089
Sema4g	1.39034	2.60757
Arhgap20	1.38961	1.22308
Podn	1.38816	3.62415
Hpca	1.38802	1.42887
Itga1	1.38795	1.08169
Nfkbiz	1.38755	1.27663
Ptprd	1.38454	1.2719
Csmd2	1.38368	5.28671
Saa1	1.3834	-5.94058
Nrbp2	1.38274	1.26297
Ehd2	1.38231	1.13749
Klf13	1.38229	1.9412
Gjb2	1.38042	-1.4936
Slc39a4	1.37344	3.31662
Cyp27b1	1.37183	2.09562
Ppp1r1b	1.3701	2.3332
Cldn1	1.36682	1.40803
Tmprss2	1.36598	1.16163
Gpnmb	1.36561	-2.7724
Syngap1	1.36425	2.1387
Dmd	1.36227	2.64823
Tifa	1.35957	-1.37577
Nos1	1.35782	1.77292
Pcdhb8	1.35538	1.07557
Klf5	1.35252	1.49557
Samd5	1.35243	1.93262
Nap1l5	1.35243	1.47262
Ceacam10	1.34889	-2.30687
Nxf7	1.34844	1.37046
Fam124a	1.34741	2.12989
B4galt2	1.34339	1.55549
Camk1d	1.34328	2.4502
Prtg	1.34208	1.45633
Hecw1	1.34177	-1.17118
Agtr2	1.3407	1.45461
Prss35	1.3405	2.04356
Amigo1	1.33654	1.70562
Thbs1	1.33608	3.10294
Pdgfrl	1.33116	1.8535
Pkp2	1.32657	1.19192
Col24a1	1.32636	1.5656
Rapgef3	1.32509	1.41159
Rhof	1.32359	-1.27137
Aph1c	1.3233	1.5344
Ppp1r15a	1.32264	1.44631
Lrp1	1.32208	1.48971
Gap43	1.32096	1.68001
C77370	1.31815	-1.14419
Zdbf2	1.31743	1.02961
Slc2a5	1.31717	1.35839
Acot7	1.31608	1.07404
Spata13	1.31309	2.31792
Ksr2	1.3129	7.30761
Cd55	1.31287	1.03417
Gcnt1	1.31225	2.18758
Proca1	1.31149	1.06948
Atp1b2	1.3111	2.36204
Ntf3	1.31043	2.17667
Lef1	1.31032	-2.03529
Spsb4	1.30865	-1.51072
Nfam1	1.30842	1.97356
Nim1k	1.30803	1.16288
Fam105a	1.30689	1.05433
Maml2	1.30417	1.69246
Rab3b	1.3001	1.46003
Pgap1	1.29896	1.4005
Sox5	1.2971	-2.0335
Ncoa7	1.29686	1.20477
Sema5b	1.29626	1.94459
2610203C20Rik	1.29613	2.12805
Map3k9	1.29429	1.7638
Cgref1	1.29408	1.58556
St3gal4	1.29307	1.36836
Pik3r1	1.29148	1.20583
Rab6b	1.28895	1.23681
Sox30	1.28429	-1.41376
Pnck	1.28259	1.62309
Creg2	1.27944	-1.62554
Usp29	1.27534	1.79811
Pdk2	1.27441	1.42913
Mdga2	1.27379	1.63359
Vamp5	1.26965	-2.7528
Ltbp2	1.26951	-1.31007
Ccdc85a	1.26796	-2.65881
Cntn1	1.26795	-1.59628
Sstr2	1.26576	-5.9244
Meox1	1.26328	1.77166
Nppc	1.26089	4.23995
Zbtb1	1.26053	1.49667
Rab38	1.2588	1.05144
Psen2	1.25855	1.75371
Ddr2	1.256	1.05464
Rgs10	1.25592	2.73025
Bmp5	1.25579	-4.75023
Colgalt2	1.25571	-3.10972
Zfp773	1.25388	2.1186
Fam129a	1.2518	1.50883
Ikzf4	1.25165	1.32124
Gm10548	1.25092	1.38358
Meox2	1.24791	-1.23171
Krt15	1.24673	1.94314
Tmem255a	1.24667	-1.71925
Dcbld1	1.24575	1.2555
Grik5	1.24553	1.87722
B3gnt9	1.24449	-1.27845
Txnip	1.24405	1.34657
Fxyd1	1.24135	1.76688
Ddx60	1.23857	-2.40432
Axl	1.23523	1.03547
Asgr1	1.2331	-1.27674
6530402F18Rik	1.23125	-2.26557
Porcn	1.22961	1.34325
Oas1a	1.22694	-2.81162
AI504432	1.22429	-1.645
Prss41	1.22127	-3.57122
Ifit3	1.21976	-5.02355
Lama2	1.21964	1.23705
Grtp1	1.21429	1.6606
Cystm1	1.21367	1.53566
Fbxo16	1.21039	1.7531
Ppfibp2	1.20944	2.62232
Matn2	1.20876	1.31851
Malat1	1.20821	1.49271
Wnt6	1.20512	1.5065
Gnmt	1.20448	-1.8912
Ppp1r9a	1.1964	2.71579
4930581F22Rik	1.19607	1.75223
Creb3l1	1.19524	1.3709
Tmeff2	1.19387	1.31048
Hist3h2ba	1.19212	1.02992
Matk	1.19148	1.54602
Cdon	1.19131	1.81553
Irf6	1.18927	1.28165
Camk1g	1.1861	3.98874
Lect1	1.18519	-4.57314
Gstm3	1.18165	-3.93759
Gbp6	1.18134	-1.9312
Usp18	1.17845	-3.87623
Mllt3	1.17732	2.04048
4933431E20Rik	1.17536	1.47619
Ky	1.17407	-2.15816
Tm6sf1	1.17183	-1.34471
Cd276	1.17076	1.21295
Zfp300	1.16662	1.35838
2010002M12Rik	1.16607	-1.44883
Dgki	1.16556	1.95728
Zfp641	1.16235	1.09067
Rundc3b	1.16183	1.03861
Serpinb1a	1.16163	-2.6692
Plcd3	1.16161	1.18593
Abcg1	1.16009	2.32154
Oas1g	1.15905	-2.18849
Znrf3	1.15817	2.154
Fhod3	1.15816	3.67725
Map3k1	1.15808	1.74768
Tubg2	1.1572	1.69589
Cecr2	1.15227	1.75115
Usp46	1.14728	1.12885
Elf4	1.14693	-1.09029
Tsga13	1.14663	1.72641
Cep85l	1.14616	1.42229
Crmp1	1.14501	-1.86818
Cers4	1.14466	1.02697
Plcd4	1.14338	-1.41039
Camkk2	1.14189	1.05878
Slc15a2	1.13861	2.01227
S100a8	1.13075	-6.048
Pde1a	1.13005	1.17493
Ces1d	1.12972	2.35419
Styk1	1.12701	3.18041
Gm13539	1.12609	-7.49173
Trim36	1.12532	1.23227
Ttc39b	1.12489	1.04771
Timp2	1.12299	1.40795
Trp53i11	1.12064	1.0452
Sorbs3	1.11919	1.31578
Lrrc75b	1.11766	1.45721
Col12a1	1.11564	1.04303
Cd28	1.11521	1.02386
Slfn8	1.11508	-2.04835
Zbtb20	1.11401	1.49235
Zswim5	1.11047	2.15321
Abca2	1.10794	1.04679
AI427809	1.10633	2.75926
Svip	1.10564	2.0197
Kif7	1.10422	1.06421
Rab3il1	1.10373	-1.50243
Ccl9	1.10159	-1.44259
Rapgefl1	1.09902	1.19868
Pld2	1.09878	1.09382
Hopx	1.09671	-1.43817
Abi3bp	1.09411	1.57344
St8sia6	1.09175	1.94668
Tnfrsf1b	1.09122	-2.65811
Slfn10-ps	1.0908	-1.08292
Hpn	1.08981	1.24906
Zfp354a	1.08702	1.06768
Klf11	1.07802	1.93994
Scn8a	1.07686	2.08082
H2-Q5	1.07683	-4.2625
Speg	1.07541	1.06389
Psme1	1.07345	-1.20212
Mical2	1.06934	1.93146
Upb1	1.06747	-1.63213
Cldn4	1.06667	2.14144
Igf2r	1.06628	1.2435
Arhgap29	1.0658	1.15598
Pde3a	1.0618	1.74272
Foxp1	1.05778	1.78317
Fgf13	1.05671	1.04705
Fgfbp1	1.05512	2.33154
Pard3b	1.05431	1.35325
Pbx3	1.05408	1.11498
Kazald1	1.05394	1.01216
Ank1	1.05383	-1.83237
Amigo2	1.05315	2.4184
D630003M21Rik	1.04949	-1.75106
Traf5	1.04818	1.05614
Prss8	1.04627	1.67528
Auts2	1.04361	1.90611
Dok7	1.03845	-1.35575
Gria3	1.03789	1.33638
Saa3	1.03482	-1.38865
Zdhhc14	1.03481	2.25767
Irgm1	1.03265	-2.32563
Rgs2	1.03243	1.51129
Zfand4	1.02935	1.28625
Cdh13	1.02896	1.17678
Spire1	1.02878	1.6448
Ptk2b	1.02589	-1.15205
Fam213a	1.02573	1.48403
Opn1sw	1.02006	1.28978
Gpc2	1.01963	1.66678
Fam46c	1.01563	1.12565
Nek6	1.0145	1.44888
Gbp7	1.01335	-1.41257
Zfp595	1.0111	1.35118
Lekr1	1.01092	1.42755
Adcy8	1.01062	2.25918
Bcorl1	1.00413	1.16998
Egr1	1.0035	2.94143
Apol10b	-1.00023	-3.72016
Pgp	-1.00235	-1.70465
Alox12e	-1.00961	-3.46604
Fam19a2	-1.01364	-1.64228
Bzrap1	-1.01404	-3.72595
Fam89a	-1.01404	-3.28068
Gm5475	-1.01558	-3.28185
G630090E17Rik	-1.01987	-1.45242
Pgm5	-1.02129	-1.03305
Ctsl	-1.02186	-2.99257
Angptl2	-1.02235	-2.01179
Galk1	-1.02238	-1.19903
Ak7	-1.02652	-3.40226
Ttc39a	-1.02654	-1.63291
Rac2	-1.029	-2.62719
Nfkbie	-1.03013	-2.71541
Inf2	-1.03272	-2.037
Chst7	-1.03301	-3.77854
Sptlc3	-1.03352	-1.32244
Pdgfb	-1.034	-2.23057
Slc25a13	-1.03484	-1.11722
Kndc1	-1.03791	-2.21518
Ecscr	-1.04434	-1.54525
Msn	-1.04643	-2.56354
Sspo	-1.05257	-2.90761
Slc7a7	-1.0592	-3.1211
Cadps	-1.06046	-4.51311
Gm16157	-1.06151	-2.37247
Pglyrp2	-1.06355	-4.5438
Psors1c2	-1.06588	-2.62133
H2-Ke6	-1.06706	-1.19918
Arhgdib	-1.07476	-1.13853
Efcab6	-1.07561	-1.34234
Bpifc	-1.07664	-3.71612
Ogfrl1	-1.07764	-1.013
Tbx21	-1.0806	-2.53012
Mreg	-1.0839	-1.77211
Plb1	-1.08444	-4.88665
Ociad2	-1.085	-1.25889
Crhbp	-1.08574	-6.21039
Bdkrb1	-1.08665	-1.54572
Calcoco1	-1.08747	-1.1239
Exoc7	-1.08771	-2.05447
Fam174b	-1.08833	-1.64423
Ulk4	-1.0931	-1.2405
Lrrc8b	-1.09388	-1.16593
Pls1	-1.09565	-1.83949
Casp1	-1.09608	-1.07472
Slco5a1	-1.09761	-2.60503
Fgf21	-1.09801	-2.41426
Pcolce2	-1.10075	-4.05175
Kif6	-1.10375	-1.4805
D16Ertd472e	-1.10654	-1.57648
Cib1	-1.10847	-1.74624
Me2	-1.10952	-1.80362
Ttc7	-1.10977	-1.92365
Mvp	-1.10992	-2.01897
Cd40	-1.11109	-2.2085
Cdk20	-1.11505	-2.24192
Micall2	-1.11911	-2.20365
Fn1	-1.12028	1.75717
Spib	-1.12417	-3.84434
4933413G19Rik	-1.12679	-1.44258
Ctxn3	-1.12716	1.93277
1110032F04Rik	-1.12744	-2.3424
Leng9	-1.12795	-1.80528
Agpat3	-1.12798	-1.35769
Ggt6	-1.1294	-2.34793
Cysltr2	-1.13174	-2.54717
Ubd	-1.13515	-6.61239
Fbxo6	-1.1364	-1.48725
Cyp2a5	-1.13663	-1.40739
Nfkb2	-1.13742	-2.01548
Il23a	-1.13872	-3.89048
Ankrd22	-1.13956	-2.41881
Hmox1	-1.14205	-2.17549
Nav1	-1.1447	-2.08707
4930590J08Rik	-1.147	-4.45426
Gtf2e2	-1.14815	-1.20349
Scn2a1	-1.149	-1.58925
Cd80	-1.1503	-5.36126
Irf4	-1.15247	-3.07877
Adra1b	-1.15459	-2.04016
Stxbp6	-1.16071	-2.23665
Slc8a2	-1.16306	-2.15522
Espnl	-1.16517	-2.21003
Spon2	-1.16884	-1.5412
Txn1	-1.17096	-1.69216
Il17b	-1.17103	-1.86383
Pacsin2	-1.17506	-1.05628
Fxyd2	-1.17905	-4.62851
Fam181b	-1.18002	-3.78775
Pstpip2	-1.18301	-1.52031
Slc18a1	-1.18641	-2.70279
Il15	-1.1885	-2.47467
Pdlim2	-1.1935	-2.48241
Arhgef16	-1.19504	-1.31618
Cnga2	-1.19654	-4.21611
Tdh	-1.19686	-1.04027
Ntn5	-1.19689	-4.42012
N4bp2l1	-1.19751	-1.60101
Tnfrsf8	-1.1994	-9.76917
Pitpnm1	-1.20284	-1.58702
Txnrd3	-1.20317	-1.46051
AI413582	-1.20369	-1.55277
Sgpl1	-1.20473	-1.71249
Dock2	-1.20491	-3.62595
Myo18b	-1.20608	-7.03098
Tmie	-1.20825	-2.70891
Grk5	-1.21091	-2.01334
Dtx4	-1.21181	-2.41133
Scg5	-1.21491	-2.85087
2610528A11Rik	-1.21801	-6.94768
Aadac	-1.21844	-8.132
Foxo3	-1.22003	-1.41709
B3galt5	-1.22846	-3.0008
Cd72	-1.22947	-4.9119
2610016A17Rik	-1.23564	-1.54195
Pdzrn3	-1.24028	-2.10239
Sphk1	-1.2439	-1.18754
Gprc5a	-1.25067	1.24994
Gm14207	-1.2512	-1.74682
Cr2	-1.252	-3.41354
Slco2b1	-1.25245	-2.17456
Chchd6	-1.25342	-1.50923
Rab32	-1.25563	-1.1588
Far2	-1.25665	-2.14379
Syngr1	-1.25742	-2.69664
2310040G24Rik	-1.26604	-1.53767
Hist1h3c	-1.26894	-1.01288
Pip4k2a	-1.26929	-1.92558
Fndc7	-1.27523	-4.69576
Tnfrsf11a	-1.27739	-3.34011
Relb	-1.27761	-2.2174
Rgs6	-1.27889	-1.85662
Lpar1	-1.28022	-1.18972
Relt	-1.28026	-1.16502
Slc5a9	-1.28505	-2.8233
Pnpla2	-1.28631	-1.92363
Gale	-1.2867	-1.19891
Fgf14	-1.28756	-2.922
Lrrn4	-1.29629	-1.38925
Krt18	-1.30241	-3.20056
Oma1	-1.30289	-2.32301
Npsr1	-1.30463	-8.09633
Gpr68	-1.30549	-2.83506
Rhox4b	-1.31464	-1.89079
Aldh1l1	-1.32028	-2.03693
Ctnna2	-1.32224	-5.47023
Pkhd1l1	-1.32598	-2.49328
Map3k14	-1.3332	-1.2745
Kcnk4	-1.33486	-2.71886
Il3ra	-1.33571	-1.19146
Cstb	-1.33725	-3.15074
Krt17	-1.33825	-4.37594
Galnt9	-1.34055	-4.72627
Plcd1	-1.34531	-2.30127
Gmpr	-1.34572	-1.28907
Akap2	-1.34743	-2.26668
Grap	-1.34934	-3.32842
Mslnl	-1.35508	-3.49656
Chrna9	-1.35515	-1.67626
Capn1	-1.36244	-2.47635
Dnaic1	-1.36318	-1.45228
Scn2b	-1.36405	-1.10007
Cdc42se2	-1.36533	-1.58155
Aldh3b2	-1.36564	-1.97559
Ankrd33b	-1.37752	-2.66577
Fsd2	-1.37979	-2.70547
Glipr2	-1.38327	-2.16442
Ascl1	-1.38554	-5.61584
H2-M2	-1.38728	-2.65224
Cth	-1.39	-2.10404
A630076J17Rik	-1.39533	-4.83139
Mpp2	-1.40199	-1.24304
Ovol3	-1.40316	-6.37112
Il20rb	-1.40318	-2.68212
Cldn13	-1.40346	-6.73759
Slit1	-1.4055	-3.97236
Lrrc73	-1.41509	-2.05536
Stx11	-1.42261	-2.57458
Slc25a29	-1.42458	-1.68499
Skint7	-1.4263	-4.30919
Tmprss4	-1.43008	-2.98437
Olfm4	-1.43916	-4.04108
Krt8	-1.44248	-2.77531
Ddah1	-1.44827	-2.23923
Tnfrsf14	-1.44868	-3.54677
Arid1b	-1.4546	-1.2222
Hes6	-1.45558	-1.67883
Foxj1	-1.45575	-3.25423
Aire	-1.45845	-5.62232
Srgn	-1.45939	-4.34386
Ptprq	-1.46006	-5.95953
1110036E04Rik	-1.46893	-2.53218
Rasal1	-1.47272	-1.72391
Gsdmd	-1.47428	-3.53499
Cxcl11	-1.48284	-6.04683
Psmb10	-1.48981	-2.26116
Endou	-1.49778	-1.51163
Dph5	-1.50325	-1.12465
Cd83	-1.5076	-1.65611
Ccl25	-1.50868	-2.86493
Gck	-1.5099	-1.72872
Serpina3j	-1.51918	-6.80911
Cdrt4	-1.51921	-2.62118
Plxdc1	-1.52177	1.87342
Itgb2	-1.52252	-3.13271
Rab42	-1.52296	-3.25956
Gif	-1.5264	-3.17849
Il15ra	-1.52877	-2.42303
Fam178b	-1.53188	-2.79464
Ndrg3	-1.53582	-2.55137
Tmprss11d	-1.55209	-9.791
Cecr6	-1.55606	-1.49338
Myo1c	-1.5564	-1.78505
Hrnr	-1.56156	-6.883
Pla1a	-1.56503	-3.114
Dnmt3l	-1.57201	-4.73832
Colq	-1.57724	-3.0983
Cass4	-1.57867	-4.10055
Proz	-1.57897	-1.48811
Snap91	-1.57974	-1.84905
Fam213b	-1.58162	-2.27984
Wbscr17	-1.58465	-3.40146
Slc22a7	-1.58957	-3.06277
Rnf183	-1.59002	-7.53206
Nkain4	-1.59066	-1.3139
Itgb7	-1.59163	-1.27822
Esp8	-1.59611	-1.05573
Cdh22	-1.59761	-2.88239
Gm826	-1.61511	-1.01744
Kcnh6	-1.62156	-4.30949
Nos2	-1.62866	-1.20783
Trib3	-1.6318	-2.70523
Hgsnat	-1.63235	-2.5684
9130227L01Rik	-1.63398	-5.96104
S100a14	-1.6472	-3.34624
Actn3	-1.65217	-2.69584
Krt16	-1.6547	-3.67633
Pds5b	-1.65739	-2.16865
Stpg1	-1.66599	-4.99234
9930012K11Rik	-1.6695	-1.50273
Cdh8	-1.67115	-3.23706
Rhox5	-1.67558	1.76768
Gp5	-1.67776	-3.3421
Pir	-1.67808	-2.71023
Pou2af1	-1.68017	-8.49855
Slc13a4	-1.68301	-2.39243
Dnase1l3	-1.68589	-1.41825
Dsg1b	-1.68797	-5.4008
Hnf1a	-1.69037	-5.12435
Cpa2	-1.69101	-5.4295
Pim1	-1.69493	-1.35538
Ing1	-1.70463	-2.18941
Ranbp3l	-1.71146	1.05095
Pgpep1l	-1.71242	-2.29934
Defb42	-1.71605	-5.17885
Ramp3	-1.72047	-3.01866
Tbata	-1.72554	-5.02605
Ednrb	-1.73476	-2.664
Gch1	-1.73785	-5.31549
Umod	-1.74093	-7.5098
Psmb11	-1.76825	-3.68018
Skint1	-1.78425	-5.90092
Hspa4l	-1.79475	1.78782
Tulp2	-1.79646	-1.33841
Rab11fip4	-1.79658	-1.61003
Cdr2l	-1.81028	-2.42728
Slc13a2os	-1.81267	-3.19055
Rwdd2a	-1.83849	1.50007
Ada	-1.84083	-2.21737
Fam167a	-1.84135	-1.37428
Il4i1	-1.84283	-4.47564
Kank3	-1.85945	-1.06078
Pithd1	-1.86249	-1.65956
Nlrp3	-1.86814	-6.16008
Tlr9	-1.87177	-6.61122
Cntn6	-1.88071	-2.89482
A630023P12Rik	-1.88118	-3.38745
Nr2e3	-1.88994	-5.36898
Unc93b1	-1.8908	-2.99503
Il1r2	-1.89387	-4.06326
Rasgef1a	-1.89588	-3.99625
Ankmy1	-1.89784	-2.32926
Dsg4	-1.91293	-1.27154
Prss16	-1.91895	-1.51511
Sh2d4b	-1.93746	-1.57553
Col6a5	-1.95225	-4.25901
Umodl1	-1.95475	-2.10369
Insm1	-1.96874	-5.94369
Galnt15	-1.97476	-1.69057
S100a2	-1.98437	-4.15318
Dll4	-1.98448	-1.9433
Skint10	-2.00331	-8.45026
Dio1	-2.01384	-5.96049
Ajap1	-2.01423	2.19558
Mep1b	-2.01745	-3.30856
Pinlyp	-2.01815	-2.16137
Skint2	-2.01919	-6.69575
Isg20	-2.02242	-4.6796
Sh3tc2	-2.03668	-3.82589
Tvp23a	-2.05067	-3.01433
Clip4	-2.05544	-1.51184
Oprd1	-2.06201	-5.0472
Dsg1a	-2.06636	-3.55543
Crip3	-2.06926	-2.52057
Ncf4	-2.12357	-6.1357
Calml4	-2.12527	-2.6912
Atp2b2	-2.13631	-9.47738
Cdx1	-2.14071	-6.38478
Rimbp3	-2.14268	-2.63419
Syt12	-2.20749	-1.21533
2900052N01Rik	-2.21943	2.24927
S100a3	-2.22006	-3.79874
Gm4791	-2.23483	1.85463
4930550C14Rik	-2.23922	-2.28031
Trpm2	-2.27744	-2.8166
Sptssb	-2.30241	-2.14852
Ctnna3	-2.35666	-1.03862
Rhox2f	-2.36993	-1.35339
Vmo1	-2.3734	-6.11573
Cyp17a1	-2.39902	1.26262
Elfn1	-2.44538	1.23288
Il2ra	-2.4569	-3.73581
Plek	-2.48257	-4.5582
Wdfy4	-2.49232	-4.36777
Skint4	-2.50822	-5.39812
Grp	-2.58572	-1.25369
Serpinc1	-2.58604	-4.33872
Kynu	-2.58918	-5.33798
Lpo	-2.60099	-6.73811
Aldh3b1	-2.64352	-1.9089
2310007B03Rik	-2.79054	-1.47313
Neu2	-3.04436	-9.82678
Plcz1	-3.06689	-6.87118
Angpt4	-3.45779	-1.33847
Ppp1r27	-3.69238	-4.78983
Gm5607	-4.40588	-2.88094
